# Supplementary material for: Cardamonin induces apoptosis of colorectal cancer cells via targeted inhibition of the JAK/STAT3/epithelial-mesenchymal transition (EMT) signaling axis
Source: Front Pharmacol. 2026 Jan 8;16:1739201. doi: 10.3389/fphar.2025.1739201 (PMC12823903; doi:10.3389/fphar.2025.1739201)
Supplement: Supplementary file 1 [file Table1.xlsx]

## Sheet: All proteins
Accession	Symbol	AVERAGE_Ctrl group	AVERAGE_CDN group	Foldchange(CDN group/Ctrl group)	P VALUE
Q09666	AHNAK	67.9347	59.953	0.882509	0.114863
Q15149	PLEC	28.1193	22.1485	0.787661	0.0056889
P35579	MYH9	59.7622	53.6584	0.897864	0.434154
Q14204	DYNC1H1	11.1365	10.8377	0.973176	0.751946
Q13813	SPTAN1	27.6755	27.2911	0.986111	0.904248
O75369	FLNB	39.6307	39.3886	0.993892	0.833878
Q01082	SPTBN1	19.162	21.2214	1.10747	0.0351307
P21333	FLNA	190.401	217.088	1.14016	0.239527
Q14315	FLNC	0.435267	0.188832	0.43383	0.601518
P35580	MYH10	1.17209	0.455765	0.388849	0.430093
O43707	ACTN4	219.603	220.574	1.00442	0.92424
P46940	IQGAP1	45.9758	47.877	1.04135	0.647017
Q9Y490	TLN1	10.6523	15.2081	1.42769	0.0310662
P12270	TPR	10.9937	10.5091	0.955923	0.291817
P49327	FASN	63.3278	54.0612	0.853673	0.455097
P12814	ACTN1	63.9772	51.2664	0.801323	0.199056
P58107	EPPK1	11.8457	12.2608	1.03504	0.852367
P05787	KRT8	705.623	645.215	0.914391	0.103746
O60437	PPL	0.763877	0.772094	1.01076	0.952218
Q9NZM1	MYOF	19.7622	17.3197	0.876407	0.182272
Q14980	NUMA1	6.76207	7.16547	1.05966	0.44999
Q7Z406	MYH14	0.18323	0.116197	0.634157	0.123176
P78527	PRKDC	12.6904	13.7118	1.08049	0.158538
P05783	KRT18	407.952	426.024	1.0443	0.492393
Q00610	CLTC	34.536	27.8924	0.807633	0.291068
Q92616	GCN1	8.64061	9.87297	1.14262	0.143885
Q9UPN3	MACF1	0.79699	0.840429	1.0545	0.780017
P18206	VCL	108.733	126.955	1.16759	0.344937
Q86UP2	KTN1	6.62115	7.16837	1.08265	0.347597
P42704	LRPPRC	22.749	22.3833	0.983921	0.794037
Q02952	AKAP12	8.44835	0.370863	0.0438976	0.373828
P46013	MKI67	4.73474	3.00855	0.635421	0.227363
Q07157	TJP1	2.36601	1.74738	0.738534	0.431695
Q6P2Q9	PRPF8	9.18456	7.40596	0.806348	0.16739
P15924	DSP	7.49054	7.14511	0.953884	0.756744
P09874	PARP1	48.3455	44.954	0.929849	0.534806
O75533	SF3B1	21.8959	18.3135	0.836392	0.218239
P06733	ENO1	1559.38	1784.64	1.14445	0.0584502
P07900	HSP90AA1	455.124	510.913	1.12258	0.521465
P11021	HSPA5	504.979	546.193	1.08162	0.495718
P07814	EPRS1	30.2806	33.1629	1.09519	0.185649
Q14789	GOLGB1	1.67535	1.76337	1.05254	0.658043
O75643	SNRNP200	11.3923	11.1912	0.982351	0.86185
P04406	GAPDH	2965.72	3084.93	1.0402	0.709715
P08238	HSP90AB1	541.075	527.224	0.974402	0.282813
Q8IVF2	AHNAK2	5.59186	7.74985	1.38592	0.227895
P14618	PKM	386.739	480.145	1.24152	0.104764
Q5T4S7	UBR4	2.15308	2.36767	1.09966	0.0921631
Q8WXH0	SYNE2	0.0679275	0.0744042	1.09535	0.877695
P13667	PDIA4	63.6874	70.5822	1.10826	0.110154
P10809	HSPD1	303.551	351.229	1.15707	0.126549
P11142	HSPA8	1043.03	1005.78	0.964287	0.492958
P27708	CAD	10.6132	10.664	1.00479	0.913392
Q13435	SF3B2	38.531	31.6753	0.822073	0.0638753
P22626	HNRNPA2B1	454.19	370.697	0.816172	0.407871
Q12906	ILF3	61.1809	56.8917	0.929893	0.582366
Q14839	CHD4	5.46594	3.76163	0.688195	0.141579
P60709	ACTB	7589.79	6941	0.914518	0.312304
P02545	LMNA	418.951	373.491	0.891492	0.248753
P12956	XRCC6	73.0181	57.5675	0.788401	0.324378
Q9C0C2	TNKS1BP1	11.3295	14.9399	1.31867	0.292901
Q03001	DST	0.128375	0.0954367	0.743421	0.680801
Q8WWI1	LMO7	10.2156	9.64727	0.944367	0.759224
P49792	RANBP2	6.91358	5.70702	0.82548	0.316306
P07437	TUBB	2118.22	2337.92	1.10372	0.482715
P06576	ATP5F1B	231.694	229.891	0.99222	0.873243
P16144	ITGB4	3.87305	1.49915	0.387071	0.0514691
Q14697	GANAB	75.163	65.3098	0.868909	0.440059
P07237	P4HB	191.367	188.52	0.985126	0.906749
P55072	VCP	49.893	53.4114	1.07052	0.333792
Q9Y4L1	HYOU1	36.0695	33.6258	0.932252	0.605111
P68371	TUBB4B	727.205	791.19	1.08799	0.634758
Q9H4M9	EHD1	23.9128	20.3706	0.85187	0.172368
Q7KZF4	SND1	34.7739	38.1952	1.09839	0.297786
Q92817	EVPL	0.281735	0.272449	0.967043	0.914236
O15027	SEC16A	9.56868	10.6442	1.1124	0.45757
Q7KZ85	SUPT6H	3.87723	4.61451	1.19016	0.684198
P27816	MAP4	43.4428	54.768	1.26069	0.220574
P08727	KRT19	91.3311	0.406231	0.00444789	0.314139
Q9Y520	PRRC2C	4.62843	3.7587	0.812089	0.0439379
Q7Z6Z7	HUWE1	4.00843	5.2032	1.29807	0.068679
P35221	CTNNA1	20.0752	18.7759	0.935278	0.873088
P31948	STIP1	92.6935	92.4929	0.997835	0.980285
P30101	PDIA3	183.414	166.79	0.909364	0.416121
P53396	ACLY	44.0272	46.8714	1.0646	0.449709
Q9BUF5	TUBB6	132.843	75.653	0.569491	0.037708
P38646	HSPA9	138.686	145.184	1.04685	0.710067
P22314	UBA1	96.6226	129.564	1.34093	0.0856594
Q92945	KHSRP	68.9041	71.4379	1.03677	0.75866
P52272	HNRNPM	66.1618	60.7971	0.918916	0.480582
Q13885	TUBB2A	39.098	34.6275	0.885661	0.375159
Q14008	CKAP5	2.74624	3.10629	1.13111	0.279655
P78371	CCT2	103.933	101.215	0.973851	0.669397
P14866	HNRNPL	100.698	99.8032	0.991112	0.959049
P13639	EEF2	205.283	140.617	0.684988	0.0252976
P33176	KIF5B	15.7315	14.7017	0.934543	0.261598
Q13200	PSMD2	37.5208	26.553	0.707686	0.274126
Q9UHB6	LIMA1	10.6781	6.84571	0.6411	0.0128904
P0DMV9	HSPA1B	393.048	506.496	1.28864	0.0916951
Q16891	IMMT	16.577	17.7651	1.07167	0.187741
P49588	AARS1	28.2655	27.7787	0.982778	0.886617
P40939	HADHA	13.8386	16.5852	1.19847	0.12599
P13010	XRCC5	50.1028	37.5591	0.74964	0.105296
Q92900	UPF1	12.2637	9.31485	0.759548	0.181321
O60506	SYNCRIP	58.6757	52.6685	0.897619	0.168316
P30622	CLIP1	4.88821	6.2035	1.26907	0.0743289
P26038	MSN	79.1331	74.6165	0.942924	0.374959
Q08211	DHX9	34.6684	28.008	0.807882	0.0853681
O00410	IPO5	26.4026	21.8165	0.826301	0.254428
P14625	HSP90B1	133.711	122.618	0.917043	0.150364
P46937	YAP1	26.968	30.7274	1.1394	0.351714
P11586	MTHFD1	42.0422	52.8239	1.25645	0.00303691
P55786	NPEPPS	15.8565	15.9441	1.00552	0.971491
Q9UQ35	SRRM2	8.09171	9.17603	1.134	0.634285
P27824	CANX	155.56	140.034	0.900194	0.421147
P06396	GSN	10.3932	8.79094	0.845833	0.691223
P54652	HSPA2	0.51757	0.896611	1.73235	0.305155
P08729	KRT7	122.194	125.697	1.02867	0.860656
O60716	CTNND1	9.3112	6.2484	0.671062	0.29951
Q00341	HDLBP	11.2358	11.0696	0.985209	0.758476
Q14157	UBAP2L	35.9146	33.3209	0.927781	0.236185
Q04637	EIF4G1	25.0351	20.5054	0.819065	0.0253485
P49321	NASP	22.8653	27.5318	1.20409	0.118078
P09651	HNRNPA1	360.514	298.974	0.8293	0.261292
Q13509	TUBB3	93.2001	62.1645	0.667	0.378663
P08195	SLC3A2	145.775	164.287	1.12699	0.388639
P06748	NPM1	540.261	542.244	1.00367	0.98346
P46379	BAG6	18.1443	15.7649	0.868863	0.0707118
P11388	TOP2A	4.95508	4.27456	0.862663	0.0262713
P34932	HSPA4	32.3311	33.078	1.0231	0.460498
P50454	SERPINH1	62.1832	46.9623	0.755226	0.259153
P29401	TKT	170.959	207.367	1.21297	0.234763
P60842	EIF4A1	237.812	187.384	0.787949	0.217006
O43491	EPB41L2	3.19908	3.22246	1.00731	0.963038
P33991	MCM4	26.5523	24.4004	0.918956	0.50864
P48634	PRRC2A	2.33588	2.36691	1.01329	0.93501
Q13263	TRIM28	48.8116	42.8496	0.877857	0.0884688
P16615	ATP2A2	16.1685	15.2001	0.940105	0.296188
P41252	IARS1	11.7226	12.0314	1.02635	0.760062
Q92614	MYO18A	0.834631	0.975603	1.1689	0.319853
Q5JRX3	PITRM1	2.04488	1.46101	0.714472	0.22724
P55265	ADAR	7.51496	7.00623	0.932304	0.640479
Q9Y618	NCOR2	0.991686	0.75749	0.763841	0.219109
P00558	PGK1	389.196	385.36	0.990143	0.943282
P13797	PLS3	70.7888	70.181	0.991413	0.876002
P27797	CALR	221.432	199.367	0.900352	0.359128
P07355	ANXA2	558.687	419.164	0.750267	0.110231
Q27J81	INF2	11.4967	12.1233	1.05451	0.630334
P43243	MATR3	43.926	37.7996	0.86053	0.169864
P05023	ATP1A1	28.996	30.7219	1.05952	0.721855
Q15459	SF3A1	27.1615	24.8978	0.916658	0.0124826
P23246	SFPQ	92.212	69.5708	0.754465	0.0189112
Q14203	DCTN1	5.08797	4.84815	0.952865	0.634558
P20810	CAST	24.1937	28.7084	1.18661	0.375561
P11940	PABPC1	106.026	77.051	0.72672	0.0445545
P29144	TPP2	4.22467	4.9365	1.16849	0.16276
Q14152	EIF3A	9.60118	8.39558	0.874432	0.257558
Q15029	EFTUD2	21.1706	19.0664	0.900607	0.162027
P48643	CCT5	60.8473	40.3351	0.662891	0.0930087
P06737	PYGL	5.77284	7.05647	1.22236	0.614641
Q08J23	NSUN2	25.0969	27.1258	1.08084	0.371273
P17980	PSMC3	52.9729	44.3435	0.837098	0.108055
P25705	ATP5F1A	92.8717	132.783	1.42975	0.120731
P49915	GMPS	28.2116	29.7496	1.05452	0.696742
Q02218	OGDH	12.0211	11.8909	0.989165	0.773362
P19338	NCL	129.867	101.693	0.783053	0.264753
P35658	NUP214	9.33308	11.892	1.27418	0.211958
Q68CZ2	TNS3	0.991326	1.18872	1.19912	0.445248
Q02880	TOP2B	1.24307	1.37527	1.10635	0.452528
O95793	STAU1	4.89407	2.13028	0.435278	0.286085
P05187	ALPP	60.0042	63.1641	1.05266	0.752711
P04844	RPN2	24.44	20.2747	0.829572	0.465374
Q9BSJ8	ESYT1	11.4346	13.7168	1.19959	0.0434016
Q05639	EEF1A2	120.861	148.664	1.23003	0.437055
P04083	ANXA1	326.382	250.75	0.768271	0.0902356
P68104	EEF1A1	728.064	635.785	0.873254	0.412828
P47897	QARS1	14.2374	12.5335	0.88032	0.338216
A5YKK6	CNOT1	2.47377	3.24167	1.31042	0.329745
P53618	COPB1	12.4911	11.1879	0.895663	0.425558
P33993	MCM7	28.913	26.1868	0.90571	0.213074
P49790	NUP153	8.076	7.12691	0.88248	0.150945
Q96AE4	FUBP1	66.6498	66.0139	0.990459	0.948226
Q9UDY2	TJP2	3.79332	3.12384	0.82351	0.0440369
P45974	USP5	11.0483	17.1276	1.55025	0.052607
P53621	COPA	12.9357	13.7667	1.06423	0.404906
Q99459	CDC5L	11.3417	11.7618	1.03704	0.752561
O60841	EIF5B	12.3939	11.5416	0.931231	0.405175
P09211	GSTP1	737.018	700.662	0.950672	0.80055
P22102	GART	15.3175	11.4856	0.749837	0.191876
Q8WUM4	PDCD6IP	29.5268	34.4184	1.16566	0.16827
P31942	HNRNPH3	57.4723	58.1702	1.01214	0.950422
P42224	STAT1	6.33488	7.13456	1.12623	0.298571
P35573	AGL	1.66119	3.26341	1.96451	0.448033
P78347	GTF2I	12.7669	10.9653	0.858885	0.383876
O15230	LAMA5	0.177332	0.172725	0.974018	0.93815
Q96TA1	NIBAN2	23.2703	22.9972	0.988264	0.894885
P55084	HADHB	29.758	34.8769	1.17202	0.312673
P08133	ANXA6	24.0252	22.9461	0.955085	0.696729
Q13310	PABPC4	29.9909	27.2709	0.909305	0.583469
Q9UQE7	SMC3	8.54023	8.24823	0.965809	0.6792
P08758	ANXA5	180.621	164.798	0.912394	0.523162
P25205	MCM3	18.9367	19.5337	1.03152	0.662918
P55884	EIF3B	23.0871	17.5224	0.758968	0.053241
Q99798	ACO2	9.66124	11.0909	1.14798	0.636924
Q9BQE3	TUBA1C	264.989	191.418	0.722363	0.247826
Q71U36	TUBA1A	448.527	728.254	1.62366	0.0778936
P51858	HDGF	202.124	179.33	0.887229	0.485845
P41250	GARS1	22.978	21.7269	0.945552	0.696061
A0A2R8Y4L2	HNRNPA1P48	11.0836	8.86497	0.799824	0.418021
O43852	CALU	78.4958	78.4733	0.999714	0.997909
P04075	ALDOA	516.885	558.999	1.08148	0.369048
Q6ZRV2	FAM83H	0.271405	0.163157	0.601155	0.43594
Q13085	ACACA	3.7468	4.19518	1.11967	0.219604
P31939	ATIC	45.0043	44.2535	0.983316	0.685536
Q8NI35	PATJ	0.262772	0.691855	2.63291	0.00148379
Q15181	PPA1	117.563	89.5641	0.761841	0.278623
P61978	HNRNPK	276.403	392.09	1.41854	0.211639
Q9P2E9	RRBP1	7.71114	8.16611	1.059	0.830769
P18583	SON	3.67828	4.24165	1.15316	0.581169
P49748	ACADVL	14.1195	15.2713	1.08157	0.561984
P62191	PSMC1	33.209	30.1405	0.9076	0.200581
Q9NYU2	UGGT1	7.66239	9.33531	1.21833	0.155053
O00429	DNM1L	7.38253	7.44332	1.00823	0.937058
Q96KP4	CNDP2	5.65958	7.28678	1.28751	0.214901
P68366	TUBA4A	612.863	681.448	1.11191	0.358241
P06744	GPI	105.875	119.791	1.13144	0.164476
O60264	SMARCA5	8.50506	6.70474	0.788324	0.3865
Q99460	PSMD1	11.0519	10.7455	0.972275	0.710565
Q9BY89	KIAA1671	0.615968	0.663983	1.07795	0.677465
Q9UHD8	SEPTIN9	27.9951	30.2301	1.07984	0.130588
P26640	VARS1	15.4297	14.6374	0.948649	0.630013
Q12802	AKAP13	0.610862	0.710849	1.16368	0.565652
P30041	PRDX6	163.92	160.943	0.981836	0.873353
P20700	LMNB1	52.2584	57.8829	1.10763	0.125447
Q9UMX0	UBQLN1	48.8149	39.2486	0.80403	0.169923
Q14160	SCRIB	2.26691	2.83621	1.25113	0.172715
Q92841	DDX17	66.0865	69.2962	1.04857	0.59223
Q92598	HSPH1	19.331	17.2477	0.892228	0.142573
O43390	HNRNPR	44.7548	46.7782	1.04521	0.0345586
P11498	PC	6.88396	7.46113	1.08384	0.642067
P62195	PSMC5	15.4509	13.1751	0.852709	0.0422919
Q9Y2D5	AKAP2	3.26248	2.97038	0.910466	0.526425
P49736	MCM2	15.4585	17.0529	1.10314	0.38252
Q86XP3	DDX42	5.10989	5.03137	0.984633	0.948592
Q5VYK3	ECPAS	3.78769	3.79965	1.00316	0.975384
Q13177	PAK2	30.4889	27.6318	0.90629	0.156799
Q14690	PDCD11	3.13105	2.10873	0.673489	0.400784
P55060	CSE1L	36.3058	32.4976	0.895105	0.489788
P42166	TMPO	32.9069	34.0306	1.03415	0.845443
Q12931	TRAP1	27.0137	34.1637	1.26468	0.277592
Q8WUF5	PPP1R13L	17.5005	15.6489	0.894201	0.378985
P26599	PTBP1	65.7738	67.4454	1.02541	0.84195
P07954	FH	75.8973	106.463	1.40272	0.338477
Q9BUJ2	HNRNPUL1	14.1401	10.9766	0.776277	0.0473654
O75116	ROCK2	3.90138	3.56282	0.913221	0.581948
P09429	HMGB1	348.47	242.146	0.694885	0.380506
P11413	G6PD	39.9067	35.0325	0.877859	0.510467
Q14676	MDC1	2.07831	2.61652	1.25897	0.03209
O75083	WDR1	18.1187	13.283	0.733111	0.17022
Q9P2J5	LARS1	7.43941	8.2201	1.10494	0.410943
Q14974	KPNB1	62.7019	53.9388	0.860241	0.124027
P16989	YBX3	28.3104	26.2455	0.927062	0.740022
P49368	CCT3	92.1788	78.9896	0.856917	0.181773
P43490	NAMPT	14.8609	12.1076	0.814725	0.307854
Q9UQB8	BAIAP2	6.90378	4.05955	0.588019	0.0288444
Q9Y6G9	DYNC1LI1	9.43548	9.49828	1.00666	0.93722
Q9HC35	EML4	1.39612	1.8301	1.31084	0.16099
Q9NSE4	IARS2	10.4764	11.0666	1.05633	0.64011
Q15393	SF3B3	13.2286	16.049	1.2132	0.132283
Q14764	MVP	2.40887	1.92003	0.797065	0.492326
O15042	U2SURP	6.41566	4.66436	0.727028	0.0401106
Q12888	TP53BP1	2.7289	3.65036	1.33767	0.0558607
P49591	SARS1	13.2842	14.2956	1.07614	0.648581
P16435	POR	7.19962	5.66627	0.787025	0.070212
P05455	SSB	23.9904	22.2484	0.92739	0.636571
P40763	STAT3	8.03361	3.78394	0.471013	0.000281228
Q9NQC3	RTN4	33.0201	35.885	1.08676	0.832898
P60174	TPI1	553.05	562.621	1.01731	0.879748
Q15019	SEPTIN2	46.224	44.6431	0.965799	0.761242
P34897	SHMT2	38.9109	40.79	1.04829	0.507712
Q9Y5K6	CD2AP	2.54427	1.05337	0.414018	0.498857
P50570	DNM2	6.03895	5.53851	0.917132	0.434276
P18669	PGAM1	262.506	227.376	0.866175	0.383601
Q9UKV3	ACIN1	5.36908	4.96983	0.925638	0.436247
Q92499	DDX1	7.61014	7.31449	0.961151	0.835309
O95347	SMC2	8.01963	9.55859	1.1919	0.113692
P30153	PPP2R1A	49.2572	53.9943	1.09617	0.0519207
Q96L91	EP400	0.550048	0.821459	1.49343	0.413488
Q99959	PKP2	0.302355	0.627767	2.07626	0.290708
O14980	XPO1	13.6864	12.1072	0.884621	0.468077
Q16204	CCDC6	7.65653	8.38026	1.09452	0.399252
Q02790	FKBP4	32.6178	35.2209	1.07981	0.538598
P55196	AFDN	0.186689	0.160861	0.861651	0.835234
P54578	USP14	11.0287	9.09534	0.824698	0.103628
P33992	MCM5	17.6035	17.4419	0.99082	0.936617
Q8TEM1	NUP210	4.07544	5.4187	1.3296	0.0382208
Q9BTV4	TMEM43	10.8808	9.45361	0.868832	0.537206
Q9Y5B9	SUPT16H	9.10974	8.20025	0.900164	0.331654
P54577	YARS1	33.216	33.091	0.996238	0.971492
P17844	DDX5	75.3008	56.001	0.743697	0.0467002
Q9BQG0	MYBBP1A	5.09393	4.78048	0.938466	0.539747
P51610	HCFC1	8.21636	11.1244	1.35393	0.260336
P26368	U2AF2	12.0167	15.7501	1.31069	0.155477
Q15084	PDIA6	82.3158	111.154	1.35033	0.136046
Q8IVT2	MISP	9.64956	8.66298	0.897759	0.256442
Q86V48	LUZP1	1.34645	1.22094	0.906783	0.581452
Q9NR30	DDX21	42.8314	41.8476	0.977031	0.885999
Q14566	MCM6	14.821	13.1218	0.885353	0.477672
O60610	DIAPH1	9.2136	10.7185	1.16334	0.328703
Q9BTC0	DIDO1	1.96338	2.04757	1.04288	0.758341
Q6P996	PDXDC1	14.2085	16.0012	1.12617	0.605312
O15031	PLXNB2	1.12412	1.21506	1.0809	0.705278
O00151	PDLIM1	58.753	72.1609	1.22821	0.175288
Q5VT52	RPRD2	2.46487	2.73745	1.11058	0.282823
P42345	MTOR	0.387157	0.645253	1.66664	0.163418
P17301	ITGA2	0.248579	0.440948	1.77387	0.174703
O60664	PLIN3	94.2387	106.744	1.1327	0.397732
Q05682	CALD1	16.2832	19.5417	1.20012	0.246255
P80723	BASP1	598.516	559.952	0.935568	0.763966
P12268	IMPDH2	78.1297	65.6468	0.840229	0.166692
Q06210	GFPT1	13.3777	16	1.19602	0.220912
P23634	ATP2B4	1.48712	1.62232	1.09091	0.234501
Q6P2E9	EDC4	4.87823	4.97224	1.01927	0.712938
O15067	PFAS	17.6652	17.4423	0.987379	0.819463
Q14683	SMC1A	7.01973	7.40894	1.05544	0.525966
Q13283	G3BP1	119.763	91.2499	0.761918	0.0487996
O43815	STRN	1.92633	1.52645	0.792415	0.0294189
P56192	MARS1	17.1247	17.7044	1.03385	0.591642
Q12929	EPS8	2.62186	2.00017	0.762881	0.186325
O95573	ACSL3	12.82	14.9516	1.16627	0.13468
Q9H3S7	PTPN23	2.95379	2.10747	0.713481	0.129918
P42892	ECE1	2.14806	5.82593	2.71218	0.417558
P07195	LDHB	219.14	271.033	1.23681	0.294421
P04843	RPN1	37.86	36.7142	0.969737	0.697698
Q12905	ILF2	48.9444	58.6481	1.19826	0.326916
Q14247	CTTN	30.6851	34.4906	1.12402	0.432182
O00425	IGF2BP3	9.23257	13.9431	1.5102	0.0607907
P13928	ANXA8	4.52493	2.78879	0.616317	0.063631
Q15075	EEA1	3.11952	4.50091	1.44282	0.147874
Q03252	LMNB2	13.3855	10.6686	0.797023	0.312691
Q12959	DLG1	1.64232	1.62582	0.989951	0.975947
Q13409	DYNC1I2	10.805	9.09706	0.841932	0.338927
P20020	ATP2B1	3.03679	4.23101	1.39325	0.258304
Q8TAQ2	SMARCC2	6.06598	6.55349	1.08037	0.607031
Q96I24	FUBP3	27.815	22.0821	0.793893	0.0867579
O43290	SART1	5.03427	6.08093	1.20791	0.266721
Q14195	DPYSL3	0.187256	0.131977	0.704797	0.204584
P09493	TPM1	33.5602	39.0549	1.16373	0.581252
P36776	LONP1	8.23755	7.89328	0.958206	0.832613
O75874	IDH1	25.2022	31.7595	1.26019	0.0703137
Q05193	DNM1	0.35589	0.981817	2.75876	0.0816847
Q5VT79	ANXA8L1	17.4698	13.2344	0.757559	0.169151
P39023	RPL3	50.516	42.9072	0.84938	0.386973
Q9NRY4	ARHGAP35	0.207362	0.231331	1.11559	0.813118
P38606	ATP6V1A	15.3745	15.0737	0.980432	0.87227
P23381	WARS1	35.4983	33.8756	0.954287	0.433974
Q99996	AKAP9	0.17887	0.172683	0.96541	0.911537
P31943	HNRNPH1	171.279	151.985	0.887351	0.202756
O14497	ARID1A	2.26322	2.68209	1.18507	0.663951
P05387	RPLP2	959.322	1084.04	1.13001	0.504575
O60271	SPAG9	3.89681	3.82248	0.980926	0.858159
P68032	ACTC1	999.082	925.472	0.926322	0.846239
Q01813	PFKP	28.378	21.3774	0.753309	0.128382
P46109	CRKL	17.8653	17.9741	1.00609	0.923167
P31040	SDHA	27.5213	24.9857	0.907868	0.606514
O94979	SEC31A	10.0356	8.70376	0.867287	0.114578
O60701	UGDH	90.142	81.7618	0.907033	0.541962
P52701	MSH6	2.98566	3.515	1.17729	0.428195
Q08378	GOLGA3	1.54107	1.68503	1.09342	0.683068
P06493	CDK1	62.2532	37.7956	0.607127	0.00222093
Q93009	USP7	8.2452	7.47781	0.90693	0.688987
P49916	LIG3	1.19203	1.56085	1.3094	0.0646741
Q9UKY7	CDV3	101.725	70.1997	0.690095	0.160487
Q8IUD2	ERC1	1.46243	2.17585	1.48783	0.0658477
Q9Y4B5	MTCL1	0.0723991	0.0855119	1.18112	0.717966
P43686	PSMC4	33.9616	28.26	0.832117	0.10682
P32004	L1CAM	10.178	11.2456	1.10489	0.414116
Q5JSH3	WDR44	10.03	13.2159	1.31763	0.158211
Q9BZF9	UACA	0.486099	0.840348	1.72876	0.204944
Q9UIG0	BAZ1B	6.06687	7.74647	1.27685	0.632784
P06753	TPM3	150.576	155.356	1.03175	0.473097
P35998	PSMC2	24.5894	20.0496	0.815377	0.0796809
P20042	EIF2S2	27.7679	30.3568	1.09323	0.351269
P54920	NAPA	9.26095	7.25949	0.783882	0.0642042
Q9H0D6	XRN2	5.74695	4.44119	0.77279	0.422453
P46939	UTRN	0.0785002	0.0623623	0.794423	0.680726
P35606	COPB2	12.8636	12.7478	0.990999	0.929189
O00267	SUPT5H	4.72653	3.83074	0.810476	0.201481
P21980	TGM2	2.15956	2.18712	1.01276	0.937955
Q2M2I8	AAK1	0.499258	0.809733	1.62187	0.388593
Q9BVJ6	UTP14A	4.48081	3.69894	0.825507	0.136754
Q08379	GOLGA2	3.76743	3.99028	1.05915	0.735959
O43395	PRPF3	6.31382	7.1699	1.13559	0.444095
P51991	HNRNPA3	137.736	89.541	0.650089	0.2788
Q9UJZ1	STOML2	9.36917	11.8659	1.26648	0.0543441
Q15021	NCAPD2	4.88926	4.66803	0.954751	0.715676
P51659	HSD17B4	12.4604	13.8805	1.11396	0.151821
P56945	BCAR1	3.51749	4.13029	1.17421	0.327458
P27695	APEX1	32.0331	20.903	0.652544	0.275255
P07384	CAPN1	5.87677	3.75261	0.63855	0.27026
A6NHR9	SMCHD1	0.294769	0.331563	1.12483	0.811522
P02786	TFRC	20.6393	20.5195	0.994197	0.975094
O00231	PSMD11	29.2926	26.7486	0.913153	0.428678
Q13459	MYO9B	0.115211	0.146325	1.27006	0.544836
Q29RF7	PDS5A	2.87924	3.02288	1.04989	0.773516
O60763	USO1	9.43518	9.6747	1.02539	0.796032
P35241	RDX	19.7016	25.2041	1.27929	0.0697433
P21399	ACO1	4.5795	4.44598	0.970844	0.889706
P31937	HIBADH	15.0805	19.7484	1.30953	0.29085
Q13136	PPFIA1	1.47061	1.44376	0.981743	0.852255
Q15643	TRIP11	0.331124	0.541364	1.63493	0.198561
P11216	PYGB	2.2148	1.87854	0.848179	0.37317
Q7L014	DDX46	7.70786	7.67832	0.996167	0.960288
P54136	RARS1	20.844	23.6869	1.13639	0.265992
Q9Y2U8	LEMD3	0.938564	2.09177	2.22869	0.109951
Q86VP6	CAND1	10.5491	11.9667	1.13437	0.429536
Q5T1M5	FKBP15	1.78598	2.84186	1.5912	0.0592682
Q9Y4W6	AFG3L2	3.42007	3.01446	0.881403	0.397164
Q641Q2	WASHC2A	1.39748	1.75588	1.25646	0.175066
Q14966	ZNF638	1.14419	0.967692	0.845741	0.425564
Q92538	GBF1	2.38843	2.06967	0.86654	0.493894
P00338	LDHA	250.084	284.935	1.13936	0.382747
Q9H2P0	ADNP	3.28389	2.85236	0.868592	0.213031
O00159	MYO1C	6.16517	7.86548	1.27579	0.376421
Q9NY33	DPP3	6.11891	6.04036	0.987163	0.877869
O00567	NOP56	13.7221	13.6732	0.996434	0.975285
Q9BXP5	SRRT	8.50495	9.71206	1.14193	0.272593
Q13045	FLII	3.36148	3.74488	1.11406	0.456113
Q5VV41	ARHGEF16	4.47881	4.74791	1.06008	0.545921
Q9NTJ3	SMC4	5.38187	5.86066	1.08896	0.630194
A0FGR8	ESYT2	4.8477	4.55716	0.940065	0.610606
Q9NYL9	TMOD3	29.6784	26.0119	0.876458	0.152055
P63010	AP2B1	6.64281	7.67523	1.15542	0.554123
Q70J99	UNC13D	1.64626	2.33425	1.41791	0.403466
Q9Y265	RUVBL1	30.7613	38.0619	1.23733	0.11804
Q92734	TFG	36.1467	34.5742	0.956499	0.761665
Q16881	TXNRD1	26.5286	23.7553	0.895462	0.0891236
P28838	LAP3	10.2904	8.5795	0.833742	0.387254
O60313	OPA1	2.10466	2.0665	0.981869	0.883242
Q8NC51	SERBP1	46.5405	47.8532	1.02821	0.807761
O60568	PLOD3	9.96562	11.5072	1.15469	0.147264
P49756	RBM25	8.2145	5.51716	0.671637	0.0759126
P09972	ALDOC	47.7973	74.3429	1.55538	0.185695
Q8N163	CCAR2	11.1163	12.0511	1.08409	0.733248
P50895	BCAM	0.0862194	0.359602	4.17078	0.11301
P16152	CBR1	63.3654	74.9077	1.18215	0.2378
Q9UM54	MYO6	0.528562	0.16293	0.308251	0.375946
P50395	GDI2	42.4753	43.2465	1.01816	0.716969
Q14C86	GAPVD1	4.01518	3.56444	0.887741	0.607387
Q03701	CEBPZ	1.93379	2.28284	1.1805	0.266529
Q13616	CUL1	2.59337	2.15827	0.832226	0.638875
O94906	PRPF6	4.35781	4.42828	1.01617	0.846856
P00367	GLUD1	18.8961	13.7643	0.728422	0.119016
Q15020	SART3	4.5345	3.77855	0.833289	0.459711
O95202	LETM1	5.04242	5.47758	1.0863	0.132684
Q06323	PSME1	21.9059	18.9956	0.867144	0.661671
Q01105	SET	169.637	190.497	1.12297	0.605214
Q8WVM8	SCFD1	2.81753	3.14338	1.11565	0.34732
O75694	NUP155	5.91685	5.14105	0.868882	0.0397275
P22033	MMUT	1.3969	1.79033	1.28165	0.487561
P55795	HNRNPH2	24.7868	21.7916	0.879162	0.602162
Q15437	SEC23B	4.23448	3.16305	0.746976	0.257087
Q8WX93	PALLD	10.8231	9.07482	0.838465	0.0612982
P08670	VIM	714.13	612.466	0.857639	0.525067
O43719	HTATSF1	3.44973	2.97055	0.861096	0.454812
Q8TAT6	NPLOC4	7.94404	5.74298	0.72293	0.14805
O75717	WDHD1	0.953146	1.06795	1.12045	0.503611
P47895	ALDH1A3	3.374	1.12514	0.333474	0.397924
Q96KR1	ZFR	4.14244	4.73586	1.14325	0.432227
Q6NZI2	CAVIN1	16.8667	14.9175	0.884434	0.41101
Q9UNZ2	NSFL1C	22.3985	23.5283	1.05044	0.868114
P26358	DNMT1	2.93478	2.2038	0.750928	0.165511
O76027	ANXA9	0.0521242	0.0784918	1.50586	0.445935
Q16513	PKN2	1.50934	1.63996	1.08654	0.499491
Q14573	ITPR3	1.17992	1.46908	1.24506	0.1901
Q15366	PCBP2	99.6302	139.062	1.39578	0.326429
P04040	CAT	10.892	10.6641	0.979072	0.882424
Q9Y3F4	STRAP	55.1696	40.7919	0.739392	0.0742818
O75153	CLUH	4.24415	3.27151	0.770828	0.165942
O75962	TRIO	0.367707	0.218969	0.595497	0.173164
Q69YQ0	SPECC1L	0.686852	0.871472	1.26879	0.599188
P48735	IDH2	4.60608	4.32969	0.939994	0.854885
O76031	CLPX	5.27682	5.69283	1.07884	0.520095
Q13573	SNW1	7.67582	6.47599	0.843687	0.186813
P55209	NAP1L1	95.8016	94.8498	0.990065	0.888144
Q01970	PLCB3	2.16181	2.52836	1.16955	0.105188
P22061	PCMT1	45.3161	49.6744	1.09618	0.532745
Q9Y2Z0	SUGT1	18.152	10.569	0.582251	0.117847
P05198	EIF2S1	48.3635	59.3434	1.22703	0.226119
Q15424	SAFB	8.37552	4.89117	0.583984	0.159206
Q8WUM0	NUP133	6.25842	6.52443	1.04251	0.725999
P09960	LTA4H	16.0062	14.0161	0.875665	0.309865
Q6ZVM7	TOM1L2	0.440415	1.43465	3.25749	0.362568
Q12874	SF3A3	18.464	17.0594	0.923926	0.230242
P04632	CAPNS1	47.3315	45.7521	0.966631	0.823147
P35222	CTNNB1	2.89183	2.19431	0.758796	0.459154
O60306	AQR	1.54133	1.64773	1.06903	0.635056
P30519	HMOX2	15.0064	12.362	0.823778	0.0618618
P39880	CUX1	0.985792	1.54516	1.56743	0.166755
P54886	ALDH18A1	14.5743	13.7553	0.943801	0.243885
Q9NYF8	BCLAF1	8.70577	6.41068	0.736371	0.310753
P31947	SFN	85.9289	79.2946	0.922793	0.444622
Q8IY81	FTSJ3	5.14565	4.30486	0.836603	0.51873
Q06830	PRDX1	544.783	616.433	1.13152	0.558589
Q16181	SEPTIN7	34.5523	25.5887	0.740577	0.217945
Q9BXK5	BCL2L13	2.81872	3.45737	1.22657	0.390191
Q9ULW0	TPX2	4.88391	3.06213	0.626982	0.157353
P30876	POLR2B	3.30153	3.70744	1.12294	0.255005
Q5QJE6	DNTTIP2	4.08732	2.83427	0.693428	0.0758049
P53992	SEC24C	9.53978	11.8809	1.24541	0.131163
Q92888	ARHGEF1	4.57121	5.00092	1.094	0.592982
Q8NE71	ABCF1	8.75674	8.19716	0.936097	0.611174
P51114	FXR1	8.97018	7.43536	0.828897	0.120542
Q14444	CAPRIN1	66.387	47.7479	0.719236	0.0361203
P13674	P4HA1	9.42976	8.9895	0.953311	0.660985
Q16851	UGP2	12.1414	12.9393	1.06571	0.52181
Q9Y3I0	RTCB	21.6638	19.2916	0.890501	0.328487
P50990	CCT8	83.2875	92.1389	1.10627	0.570285
Q02818	NUCB1	10.4475	12.8111	1.22624	0.0790221
P15311	EZR	46.2514	32.4662	0.70195	0.227557
P12429	ANXA3	69.9053	59.9243	0.857221	0.0188149
Q99536	VAT1	28.6135	41.8333	1.46201	0.272571
Q8TCS8	PNPT1	4.93223	4.48707	0.909746	0.543699
P19012	KRT15	1.19809	1.80586	1.50728	0.330359
P25786	PSMA1	75.8578	63.4	0.835775	0.457143
Q6NUK1	SLC25A24	10.0673	11.0719	1.09979	0.114543
P46060	RANGAP1	29.1102	32.2402	1.10752	0.430928
Q01518	CAP1	21.467	21.1779	0.986531	0.808507
Q8WWM7	ATXN2L	14.0578	12.9241	0.919358	0.241223
P23526	AHCY	62.3448	55.407	0.888719	0.258673
P36871	PGM1	9.16701	8.7699	0.956681	0.614813
P00533	EGFR	6.30761	4.84157	0.767577	0.0317021
O94901	SUN1	5.16708	4.92266	0.952696	0.546402
Q5JRA6	MIA3	1.25634	1.7209	1.36978	0.245637
Q8TE68	EPS8L1	0.10847	0.171403	1.5802	0.600174
Q96PE2	ARHGEF17	0.0341232	0.863325	25.3002	0.293856
Q13561	DCTN2	22.4522	26.2317	1.16833	0.114094
Q9UHX1	PUF60	25.6784	28.3142	1.10265	0.530227
Q14151	SAFB2	3.56098	4.36497	1.22578	0.160981
Q6PKG0	LARP1	6.18413	5.55717	0.898618	0.0867095
Q12907	LMAN2	18.8487	20.3839	1.08145	0.536867
Q9Y4E1	WASHC2C	0.62541	0.310995	0.497266	0.0937008
Q13724	MOGS	6.16488	5.97555	0.969289	0.416221
P49411	TUFM	62.0174	82.297	1.327	0.272246
P04181	OAT	15.4214	8.24425	0.534598	0.185041
Q9BXW7	HDHD5	5.79395	8.33171	1.438	0.482066
Q9UMS4	PRPF19	37.9829	33.8278	0.890605	0.544115
Q9P206	KIAA1522	1.65834	1.6754	1.01029	0.945729
Q9UBC2	EPS15L1	1.60006	2.12183	1.32609	0.458326
Q15293	RCN1	31.6966	37.0288	1.16823	0.100197
Q7LBC6	KDM3B	1.60744	1.06536	0.662766	0.421036
Q14166	TTLL12	7.047	4.96642	0.704757	0.202851
P28340	POLD1	1.07245	1.72941	1.61259	0.1596
O43143	DHX15	17.2796	20.8499	1.20662	0.319303
P12277	CKB	223.299	357.425	1.60066	0.0569675
P22695	UQCRC2	30.5614	34.5294	1.12984	0.259692
Q9UGT4	SUSD2	0.428386	0.119961	0.280029	0.287873
O75165	DNAJC13	1.05984	1.36587	1.28875	0.161593
P35659	DEK	25.0337	27.0886	1.08209	0.36604
Q15042	RAB3GAP1	1.93605	2.37158	1.22495	0.481736
Q9H0A0	NAT10	7.14177	5.21832	0.730675	0.0187097
P49750	YLPM1	2.1253	1.94744	0.916316	0.0248847
Q9H4A4	RNPEP	16.8096	22.4915	1.33802	0.129469
Q86SQ0	PHLDB2	0.0760946	0.100756	1.32409	0.366698
Q9Y678	COPG1	12.7392	15.2565	1.1976	0.283211
Q15637	SF1	29.8142	20.3038	0.68101	0.0981362
P15144	ANPEP	1.40044	1.40049	1.00003	0.999853
Q12904	AIMP1	30.45	23.2395	0.763199	0.317383
Q9NTI5	PDS5B	1.23123	1.26938	1.03099	0.740545
P52907	CAPZA1	52.54	56.9105	1.08318	0.378005
P00491	PNP	16.1143	11.848	0.735251	0.362269
O60341	KDM1A	4.21788	4.30027	1.01953	0.906673
P51532	SMARCA4	1.54297	1.5503	1.00475	0.98496
O00116	AGPS	7.27976	7.99314	1.098	0.411462
Q96RP9	GFM1	5.67341	5.61329	0.989402	0.923907
P14735	IDE	4.67364	4.50422	0.963749	0.859855
Q9NZB2	FAM120A	4.72527	4.19152	0.887044	0.447196
Q9Y6Y8	SEC23IP	3.46426	1.88901	0.545285	0.340782
P26196	DDX6	17.414	11.5937	0.665771	0.111274
Q15233	NONO	86.7203	74.0963	0.854429	0.218316
Q7Z2W4	ZC3HAV1	5.39942	6.25567	1.15858	0.51498
Q9H3U1	UNC45A	3.07873	6.20677	2.01602	0.143448
P67809	YBX1	244.287	230.218	0.942408	0.571426
Q92878	RAD50	2.05462	2.12971	1.03655	0.789284
Q96ST3	SIN3A	1.60541	1.8311	1.14058	0.617935
Q08945	SSRP1	13.417	10.9902	0.819128	0.2105
Q92797	SYMPK	1.80639	2.20086	1.21838	0.137583
P18031	PTPN1	4.65035	4.76478	1.02461	0.884487
P52597	HNRNPF	128.19	111.149	0.867063	0.130349
P08865	RPSA	161.616	199.022	1.23145	0.332366
O95831	AIFM1	7.92978	8.41311	1.06095	0.51362
P49257	LMAN1	23.9039	24.7934	1.03721	0.450989
O14745	SLC9A3R1	24.6271	30.0475	1.2201	0.353989
P78344	EIF4G2	16.4638	16.8743	1.02493	0.763194
P42765	ACAA2	29.2363	38.8375	1.3284	0.141706
Q9NVA2	SEPTIN11	12.1465	14.5965	1.2017	0.272572
Q15365	PCBP1	55.6493	75.6792	1.35993	0.263994
Q9NSV4	DIAPH3	1.04178	1.24641	1.19642	0.399772
P42356	PI4KA	0.05572	0.140805	2.527	0.00607948
Q16531	DDB1	8.74351	7.42043	0.848679	0.439202
P61201	COPS2	13.1484	10.3481	0.787029	0.198919
P50991	CCT4	48.7562	49.0706	1.00645	0.912994
P38919	EIF4A3	28.2127	20.9148	0.741327	0.269184
O43242	PSMD3	14.9579	14.7147	0.983739	0.939207
Q15418	RPS6KA1	5.2227	5.69909	1.09122	0.601985
Q8IWZ3	ANKHD1	1.82749	2.16302	1.1836	0.561823
P55263	ADK	8.81491	9.98053	1.13223	0.156674
Q9Y2W1	THRAP3	8.39539	6.58027	0.783796	0.28666
O75150	RNF40	3.00563	2.60209	0.865737	0.701409
P50851	LRBA	0.492949	0.407685	0.827033	0.722159
Q00839	HNRNPU	116.011	113.605	0.979258	0.771952
Q96HY7	DHTKD1	0.403628	0.596781	1.47854	0.103641
O60488	ACSL4	2.20207	2.06354	0.937093	0.670949
Q9H223	EHD4	2.65321	2.40181	0.905249	0.724579
Q96SI9	STRBP	2.17532	2.58561	1.18861	0.099509
P23258	TUBG1	17.2813	13.1244	0.759455	0.15793
P28482	MAPK1	17.5031	17.8142	1.01778	0.901638
O95336	PGLS	46.009	64.6437	1.40502	0.185578
Q14240	EIF4A2	14.4277	9.95477	0.689974	0.112972
O15020	SPTBN2	0.368799	0.383446	1.03972	0.853182
P17174	GOT1	30.1765	29.6455	0.982405	0.926811
Q8IVD9	NUDCD3	4.31867	3.80308	0.880613	0.667106
Q92804	TAF15	10.8235	12.9	1.19185	0.130478
Q6PI48	DARS2	2.4438	2.09877	0.858814	0.655548
Q07960	ARHGAP1	17.7862	12.9462	0.727883	0.126147
Q9Y2W2	WBP11	10.1211	11.5	1.13625	0.579504
P63104	YWHAZ	266.551	350.322	1.31428	0.387757
Q7Z417	NUFIP2	7.30596	8.84582	1.21077	0.416278
Q12849	GRSF1	13.8053	9.78456	0.708752	0.276928
Q96DF8	ESS2	1.17658	0.382879	0.325416	0.212646
O75534	CSDE1	10.9011	6.37855	0.585129	0.0069916
Q12965	MYO1E	10.2394	7.77929	0.759743	0.0665122
P48444	ARCN1	16.1121	16.7368	1.03877	0.269283
Q16658	FSCN1	58.1608	53.6854	0.923051	0.385267
Q96A49	SYAP1	23.8274	20.3838	0.855476	0.0554366
P61011	SRP54	5.34706	6.11231	1.14312	0.477454
P17987	TCP1	53.4186	63.3041	1.18506	0.231107
P19367	HK1	4.51521	5.5888	1.23777	0.49372
P46100	ATRX	0.361212	0.32531	0.900607	0.519757
Q02809	PLOD1	6.32843	6.81261	1.07651	0.660492
Q15691	MAPRE1	79.9736	59.2368	0.740704	0.198149
Q9UH99	SUN2	3.89758	2.88811	0.741001	0.249306
Q13751	LAMB3	0.0457595	0.0530712	1.15979	0.858381
P07951	TPM2	12.5549	9.16566	0.730048	0.257708
P14868	DARS1	16.1823	14.1588	0.87496	0.143906
P22087	FBL	44.9269	36.884	0.820977	0.422154
Q9Y266	NUDC	69.1671	62.6558	0.905861	0.511857
Q9Y3P9	RABGAP1	1.51476	1.40284	0.926111	0.727309
P49903	SEPHS1	8.94638	11.242	1.25659	0.513085
Q96A65	EXOC4	1.02962	1.08353	1.05236	0.843184
P54727	RAD23B	71.9902	53.6523	0.745273	0.238464
O95373	IPO7	14.4034	14.7581	1.02462	0.891718
O94925	GLS	11.7242	8.74429	0.74583	0.0272759
P22570	FDXR	3.61349	2.31285	0.640058	0.369546
Q9H4G0	EPB41L1	5.31654	7.02187	1.32076	0.18021
O95361	TRIM16	1.70267	1.61107	0.946206	0.77291
P32322	PYCR1	39.1776	31.2577	0.797847	0.195499
P09104	ENO2	14.0088	14.4919	1.03449	0.831821
P51665	PSMD7	31.0439	22.613	0.728421	0.21113
Q8NFQ8	TOR1AIP2	6.06625	6.4456	1.06254	0.728653
O95239	KIF4A	1.35432	1.48109	1.0936	0.664041
Q8IX12	CCAR1	5.59531	7.63508	1.36455	0.183561
Q9Y285	FARSA	11.8155	10.9565	0.927299	0.402729
O00515	LAD1	0.939233	0.279721	0.297818	0.261189
O60216	RAD21	5.4599	6.84135	1.25302	0.0983992
Q96PZ0	PUS7	6.00585	5.7224	0.952804	0.598823
Q13428	TCOF1	6.97675	7.84663	1.12468	0.436354
P48147	PREP	1.92831	0.785102	0.407144	0.367572
P35637	FUS	68.1537	55.4799	0.814041	0.408048
Q68E01	INTS3	1.24986	1.09857	0.87895	0.658932
P22059	OSBP	3.20964	3.59972	1.12154	0.495728
Q8WXF1	PSPC1	3.87852	2.01286	0.518975	0.158349
Q8TEX9	IPO4	3.87734	5.57917	1.43892	0.278128
P21796	VDAC1	160.872	131.225	0.81571	0.345171
Q9Y450	HBS1L	2.48658	2.18275	0.87781	0.720485
P55327	TPD52	80.9407	81.1857	1.00303	0.976326
P14923	JUP	16.0371	23.2837	1.45186	0.122879
Q9BXJ9	NAA15	10.2749	5.5682	0.541921	0.120995
Q9UNM6	PSMD13	18.1373	14.2659	0.786547	0.143825
Q93008	USP9X	2.00634	2.5896	1.29071	0.136438
P27348	YWHAQ	91.7666	111.257	1.2124	0.242529
P05388	RPLP0	71.5537	99.408	1.38928	0.359882
P20290	BTF3	112.103	79.5032	0.709199	0.0260022
Q13451	FKBP5	3.77141	3.09406	0.820401	0.579914
Q9BQ52	ELAC2	2.99601	2.33554	0.77955	0.139554
P14314	PRKCSH	71.6013	66.3042	0.92602	0.12779
P28331	NDUFS1	8.37636	9.87314	1.17869	0.0379781
Q6IAA8	LAMTOR1	26.2654	25.7825	0.981614	0.658839
Q8WYP5	AHCTF1	2.33639	2.41428	1.03334	0.899612
P62258	YWHAE	123.919	124.126	1.00167	0.991187
P24752	ACAT1	80.1705	115.176	1.43664	0.0876549
Q13308	PTK7	1.29552	0.218631	0.168759	0.424668
P11274	BCR	0.132616	0.148042	1.11632	0.796037
Q9UBT2	UBA2	5.17207	3.9876	0.770987	0.0879356
P26639	TARS1	17.7393	17.2673	0.973391	0.822998
Q5JTV8	TOR1AIP1	7.52035	8.94295	1.18917	0.0239578
Q13423	NNT	24.0238	35.6752	1.485	0.151218
Q9NQW6	ANLN	2.97708	2.52726	0.848905	0.20641
P40926	MDH2	173.765	225.832	1.29964	0.104943
P15531	NME1	311.62	197.205	0.632839	0.369152
Q04695	KRT17	122.731	146.507	1.19372	0.337567
P68400	CSNK2A1	18.7636	12.6419	0.673743	0.317562
Q9Y570	PPME1	15.1465	13.6428	0.900724	0.558123
P51397	DAP	4.70935	9.84162	2.08981	0.070783
Q16643	DBN1	28.8268	29.5242	1.02419	0.877591
O43172	PRPF4	14.9813	16.6657	1.11244	0.690571
Q14684	RRP1B	8.03419	6.64557	0.827161	0.573376
P61204	ARF3	20.6701	20.1707	0.975838	0.937352
Q9BY44	EIF2A	19.8725	20.7049	1.04189	0.663079
Q9UPT5	EXOC7	2.10365	1.75031	0.832031	0.344579
Q5JPE7	NOMO2	3.87087	3.05168	0.788371	0.274884
Q9H2G2	SLK	2.51089	2.50355	0.997078	0.984054
Q9NZI8	IGF2BP1	7.90766	10.6279	1.344	0.350333
Q15833	STXBP2	4.82872	5.04374	1.04453	0.767929
Q96HE7	ERO1A	4.49163	4.45641	0.99216	0.973762
P31930	UQCRC1	33.9223	27.8948	0.822316	0.180893
Q15046	KARS1	19.5401	16.6927	0.854276	0.227649
O75179	ANKRD17	1.19506	1.32036	1.10484	0.680442
Q9Y262	EIF3L	15.5624	12.7832	0.821419	0.134335
Q00688	FKBP3	29.1114	25.4366	0.873768	0.34751
P22392	NME2	373.361	266.764	0.714494	0.19693
P48681	NES	0.0911448	0.0692779	0.760087	0.58377
Q13439	GOLGA4	0.592974	0.641596	1.082	0.696663
P36507	MAP2K2	21.249	22.6006	1.06361	0.768346
P52948	NUP98	7.01016	6.49331	0.926271	0.61353
Q9Y230	RUVBL2	20.1113	18.2495	0.907423	0.325466
Q8N1G4	LRRC47	10.3993	10.1319	0.974291	0.738994
P62333	PSMC6	22.5753	25.3741	1.12398	0.079377
P46777	RPL5	139.972	103.56	0.739866	0.13446
Q9H6R4	NOL6	1.92907	2.22629	1.15407	0.151723
P37802	TAGLN2	391.238	369.27	0.943849	0.790867
Q13123	IK	3.50424	2.82395	0.805865	0.177063
Q6P158	DHX57	0.263402	0.407024	1.54526	0.181389
O75306	NDUFS2	10.3383	27.7882	2.6879	0.172015
Q9BZE4	GTPBP4	4.11565	3.4178	0.830441	0.3821
P17858	PFKL	10.4968	8.0481	0.766717	0.381715
Q16401	PSMD5	21.0918	20.7366	0.983158	0.881729
Q9P265	DIP2B	2.28856	3.17439	1.38707	0.274366
Q9Y263	PLAA	2.40579	2.6616	1.10633	0.646233
O43399	TPD52L2	41.9791	59.7564	1.42348	0.290449
Q9NRR5	UBQLN4	8.65709	7.88384	0.91068	0.655437
O60231	DHX16	2.15978	1.87254	0.867008	0.0295871
P08779	KRT16	0.207512	0.492921	2.37539	0.281491
Q9P0L0	VAPA	18.0214	11.9209	0.661487	0.2341
Q7Z434	MAVS	5.01628	8.67449	1.72927	0.0959415
P29353	SHC1	5.03892	6.33622	1.25746	0.463965
P39748	FEN1	34.1732	42.6822	1.24899	0.115461
P31689	DNAJA1	26.0655	17.9092	0.687084	0.0178361
Q99832	CCT7	38.7517	38.637	0.997039	0.973237
Q8IY67	RAVER1	9.908	9.55243	0.964113	0.917384
Q63HN8	RNF213	0.373708	0.624963	1.67233	0.464674
Q969V3	NCLN	5.97831	6.60443	1.10473	0.587413
P53985	SLC16A1	18.3147	17.033	0.930017	0.630588
P18754	RCC1	38.8776	35.8723	0.922698	0.590993
A0MZ66	SHTN1	8.84351	10.9531	1.23854	0.308075
P00387	CYB5R3	26.4555	25.9726	0.981746	0.836306
P23786	CPT2	1.45803	1.32451	0.908421	0.627807
Q9H6T3	RPAP3	3.28574	3.76663	1.14636	0.529392
Q9Y4F5	CEP170B	0.231801	0.359022	1.54884	0.463855
Q9BSJ2	TUBGCP2	1.63613	1.94792	1.19056	0.324481
Q9UJS0	SLC25A13	6.43818	8.67013	1.34667	0.159051
P50995	ANXA11	16.594	17.2103	1.03714	0.810974
O43837	IDH3B	4.49777	3.85802	0.857761	0.691033
P33240	CSTF2	3.94481	16.862	4.27446	0.00373971
Q16543	CDC37	19.8222	20.6404	1.04128	0.719723
Q9H3P7	ACBD3	8.69381	9.84561	1.13248	0.515486
O15355	PPM1G	24.8471	28.1558	1.13316	0.492101
Q5H9R7	PPP6R3	2.56861	1.8341	0.714042	0.26733
O14950	MYL12B	49.2637	34.9289	0.709019	0.166891
Q15717	ELAVL1	44.7753	36.9342	0.824879	0.0967588
Q16822	PCK2	4.24662	7.76392	1.82826	0.0385942
Q92917	GPKOW	10.619	13.1656	1.23981	0.175836
P24928	POLR2A	1.81092	2.04045	1.12675	0.580217
Q6KC79	NIPBL	0.291192	0.419618	1.44104	0.0258785
O95817	BAG3	15.801	19.5755	1.23888	0.0169917
Q14692	BMS1	1.63833	1.32595	0.809328	0.406836
P53999	SUB1	158.241	175.114	1.10663	0.428727
Q5T5P2	KIAA1217	0.0154396	0.0215088	1.39309	0.204164
Q99613	EIF3C	17.4271	13.986	0.802545	0.280927
P31150	GDI1	7.23931	4.2723	0.590153	0.0497639
P23284	PPIB	193.79	175.766	0.906989	0.177257
P67936	TPM4	132.031	127.27	0.963939	0.691639
Q9HB71	CACYBP	56.7575	39.9601	0.70405	0.282383
P52306	RAP1GDS1	2.74936	3.10603	1.12973	0.513304
Q9UJU6	DBNL	15.6451	17.1808	1.09816	0.489272
P98175	RBM10	4.61259	4.85449	1.05244	0.64779
Q15642	TRIP10	24.8491	5.38144	0.216565	0.0880386
O15231	ZNF185	3.8192	3.37651	0.884087	0.45452
Q07065	CKAP4	33.0638	32.6192	0.986552	0.936246
P18858	LIG1	1.01336	0.520352	0.513491	0.508517
Q10567	AP1B1	2.75846	3.61981	1.31226	0.371726
P09012	SNRPA	36.7144	31.472	0.857212	0.583563
P04792	HSPB1	575.882	544.465	0.945445	0.657832
A0AVT1	UBA6	2.36356	2.34871	0.993715	0.983791
P40227	CCT6A	64.4193	67.0904	1.04147	0.704521
P51116	FXR2	3.34852	2.62797	0.784816	0.39143
O14908	GIPC1	14.4361	14.5064	1.00487	0.965857
Q8IWX8	CHERP	6.70189	3.72713	0.556131	0.192956
P30740	SERPINB1	40.9999	18.6541	0.454979	0.115845
P07108	DBI	242.793	215.434	0.887315	0.483832
Q01844	EWSR1	20.7089	19.847	0.958383	0.767761
P23229	ITGA6	1.83801	1.71982	0.935695	0.281355
P63241	EIF5A	280.113	209.358	0.747404	0.29632
P36578	RPL4	27.1772	32.649	1.20134	0.257734
P08708	RPS17	141.542	129.006	0.911431	0.43013
Q6Y7W6	GIGYF2	2.12681	1.85959	0.874358	0.338429
Q9H0U4	RAB1B	45.815	52.902	1.15469	0.333846
P00505	GOT2	39.1633	39.3856	1.00567	0.912066
P31153	MAT2A	52.7966	35.1191	0.665177	0.0159915
Q14651	PLS1	1.18472	0.99121	0.836659	0.749288
Q86UE4	MTDH	11.1592	12.8983	1.15585	0.281757
P00390	GSR	19.8442	11.2692	0.567885	0.0231307
P61160	ACTR2	17.5013	18.5036	1.05727	0.708308
O95163	ELP1	1.8956	2.98671	1.5756	0.103996
P49773	HINT1	120.966	115.079	0.951328	0.797256
Q6WKZ4	RAB11FIP1	1.08129	0.958133	0.886102	0.60076
P40121	CAPG	63.0478	63.5238	1.00755	0.959294
P43246	MSH2	5.0398	5.37665	1.06684	0.71218
P61158	ACTR3	27.823	21.9408	0.788583	0.265355
Q6PGP7	TTC37	0.484266	0.619299	1.27884	0.137609
Q8N1F7	NUP93	10.8914	9.67738	0.888536	0.175109
Q9NY93	DDX56	4.4114	5.55206	1.25857	0.0954423
O75351	VPS4B	3.00692	1.94682	0.647446	0.410438
P50579	METAP2	17.778	12.0006	0.675025	0.226116
O95782	AP2A1	2.51635	2.5591	1.01699	0.937902
P55809	OXCT1	21.9716	31.5801	1.43732	0.149228
Q06124	PTPN11	4.12492	3.36256	0.815181	0.274543
Q13153	PAK1	0.254113	0.255564	1.00571	0.993162
P46459	NSF	5.80145	5.15716	0.888942	0.31799
Q6YN16	HSDL2	7.83899	11.8809	1.51562	0.0393216
P22307	SCP2	12.8054	12.1819	0.951314	0.566839
Q9UL46	PSME2	13.8624	10.1983	0.73568	0.379617
P29966	MARCKS	50.5926	62.3068	1.23154	0.330736
Q9BR76	CORO1B	8.51544	7.90715	0.928567	0.65511
P25787	PSMA2	22.7868	18.9868	0.833238	0.468225
O15371	EIF3D	11.6184	8.13918	0.700543	0.210499
P43304	GPD2	4.42269	3.91608	0.885452	0.746417
P48739	PITPNB	14.0274	11.3352	0.808077	0.415322
P40222	TXLNA	7.44834	6.33089	0.849973	0.0991345
P15170	GSPT1	20.29	17.9977	0.887021	0.0260853
Q5M775	SPECC1	0.799141	0.780195	0.976291	0.924286
Q9NVS9	PNPO	5.74037	5.09606	0.887759	0.649386
Q9UBS4	DNAJB11	12.8575	10.8463	0.843577	0.29323
Q96T58	SPEN	0.303759	2.05454	6.76373	0.375836
P11047	LAMC1	1.16809	1.45825	1.2484	0.541479
P51149	RAB7A	98.6653	105.449	1.06875	0.591195
O00232	PSMD12	9.66147	8.18028	0.846691	0.338213
P85037	FOXK1	4.54623	3.61648	0.795491	0.21643
Q8TE77	SSH3	0.781635	1.27084	1.62587	0.217158
P62906	RPL10A	148.492	104.12	0.701185	0.261693
Q9Y2X3	NOP58	9.92628	9.40473	0.947457	0.644901
Q9BWF3	RBM4	17.0957	11.8278	0.691858	0.0903958
O14617	AP3D1	1.54151	0.962944	0.624677	0.44335
Q9HAV4	XPO5	1.48066	2.04987	1.38444	0.151061
Q8N3F8	MICALL1	0.29313	0.349696	1.19297	0.6285
Q5GLZ8	HERC4	2.09272	1.11318	0.531929	0.0245072
O76094	SRP72	4.29377	5.45156	1.26964	0.29904
O43660	PLRG1	5.39052	5.74083	1.06499	0.677259
Q14004	CDK13	0.28352	0.261075	0.920837	0.84506
Q96HC4	PDLIM5	34.3461	18.8906	0.550008	0.211962
Q9NVI1	FANCI	0.414278	0.20065	0.484338	0.0977852
Q8TEQ6	GEMIN5	2.55228	2.14735	0.841344	0.189469
Q14558	PRPSAP1	8.75805	6.40759	0.731623	0.415511
Q9UG63	ABCF2	11.346	10.7187	0.944711	0.533744
P12532	CKMT1B	0.412349	0.403501	0.978542	0.982872
P11166	SLC2A1	20.8968	16.8941	0.808457	0.422099
P30043	BLVRB	72.0135	95.8698	1.33128	0.0575305
O14818	PSMA7	52.9456	60.0388	1.13397	0.519732
P54709	ATP1B3	40.4769	30.2666	0.747748	0.397026
Q14103	HNRNPD	87.4844	96.6863	1.10518	0.418162
P61163	ACTR1A	12.8596	12.734	0.990226	0.935954
O60784	TOM1	3.58685	5.47149	1.52543	0.299227
Q9NZT2	OGFR	5.56735	5.79365	1.04065	0.824171
Q9C0C9	UBE2O	2.34243	1.07736	0.459931	0.31671
Q3KQU3	MAP7D1	0.751961	0.839464	1.11637	0.76077
Q5VTR2	RNF20	2.89251	2.03954	0.705112	0.244758
Q14126	DSG2	9.3358	15.1131	1.61883	0.156905
Q8IYB8	SUPV3L1	2.05139	2.8583	1.39335	0.271864
Q7Z5L9	IRF2BP2	10.6144	9.81259	0.924464	0.673954
P46108	CRK	13.274	16.1158	1.21409	0.36228
P21589	NT5E	0.741346	0.47869	0.645705	0.350674
P28288	ABCD3	2.68594	2.65306	0.987757	0.955913
Q9BUQ8	DDX23	3.82469	3.80162	0.993968	0.981979
Q96J84	KIRREL1	0.392596	0.208514	0.531115	0.339703
Q01995	TAGLN	4.89055	4.56938	0.934328	0.566721
Q9HCD5	NCOA5	4.47219	4.24379	0.948928	0.840484
O76003	GLRX3	19.5853	20.8192	1.063	0.342655
Q13596	SNX1	6.56112	6.95857	1.06058	0.75214
O43264	ZW10	2.22829	2.35408	1.05645	0.71406
P12694	BCKDHA	0.724671	0.700271	0.966329	0.849795
Q7Z3K3	POGZ	1.37447	1.55961	1.1347	0.608703
Q93052	LPP	20.8204	24.6378	1.18335	0.139596
Q14257	RCN2	6.28515	6.39515	1.0175	0.939371
P37198	NUP62	13.8049	11.408	0.826372	0.376202
P10586	PTPRF	0.449842	0.62564	1.3908	0.0276488
Q14254	FLOT2	3.3374	5.60773	1.68027	0.108099
O60885	BRD4	2.42465	3.11628	1.28525	0.17304
Q9Y316	MEMO1	5.78799	5.03883	0.870567	0.690733
P80303	NUCB2	3.78761	3.83326	1.01205	0.901826
Q8N766	EMC1	1.75526	1.85531	1.057	0.711499
Q9NR45	NANS	26.9217	26.5299	0.985447	0.944919
O00571	DDX3X	35.8506	32.655	0.910863	0.345076
P62937	PPIA	1636.75	1377.11	0.841368	0.302272
Q16795	NDUFA9	7.32831	6.86207	0.936378	0.840316
Q86XL3	ANKLE2	3.07716	2.54878	0.828288	0.248742
P47755	CAPZA2	11.3499	11.3874	1.0033	0.984536
P52209	PGD	39.8703	42.1356	1.05681	0.610784
Q00653	NFKB2	4.55557	4.19119	0.920014	0.410586
Q96PC5	MIA2	0.160572	0.239404	1.49094	0.238505
P30085	CMPK1	37.0178	30.7818	0.831541	0.368218
Q99714	HSD17B10	42.5039	91.5409	2.15371	0.182248
Q13838	DDX39B	43.5785	32.879	0.754477	0.282928
P82650	MRPS22	10.9277	9.00025	0.823617	0.118171
P78318	IGBP1	7.41788	7.15785	0.964946	0.317537
O00534	VWA5A	4.98627	4.88967	0.980628	0.920213
Q9H2M9	RAB3GAP2	1.42178	1.81688	1.27789	0.316663
Q15811	ITSN1	0.132293	0.159597	1.20639	0.738701
Q9NSD9	FARSB	12.0415	11.567	0.960592	0.652763
Q9H7Z7	PTGES2	12.0992	9.57228	0.791148	0.330415
Q9NXF1	TEX10	1.19837	1.11656	0.931728	0.769359
Q9H078	CLPB	4.0847	3.67323	0.899267	0.182193
P25325	MPST	10.0802	9.10764	0.903517	0.60215
Q9H0B6	KLC2	3.41654	3.12364	0.914269	0.703385
Q8WXI9	GATAD2B	4.03996	4.31001	1.06684	0.637491
Q15417	CNN3	20.1043	17.1639	0.853743	0.408917
Q9UHD9	UBQLN2	21.9598	20.0013	0.910811	0.541997
Q9P1Y5	CAMSAP3	0.120469	0.360129	2.98939	0.0488177
Q14677	CLINT1	9.33739	12.1862	1.3051	0.156544
O95757	HSPA4L	5.89673	6.71776	1.13924	0.624414
Q92621	NUP205	1.73043	1.60216	0.925874	0.3724
P08237	PFKM	6.94825	6.27735	0.903443	0.585307
Q9BYX2	TBC1D2	1.33562	1.33682	1.0009	0.996424
Q96AG4	LRRC59	46.5327	40.3374	0.866862	0.116539
Q96K17	BTF3L4	28.863	20.8683	0.723011	0.209862
P29692	EEF1D	133.232	138.645	1.04063	0.799863
O75410	TACC1	1.16682	1.39443	1.19508	0.714876
Q9BX40	LSM14B	4.62303	1.57157	0.339943	0.163877
O75475	PSIP1	5.62027	3.85161	0.685307	0.352588
O94826	TOMM70	11.0515	10.9663	0.992289	0.938605
Q14258	TRIM25	14.1011	13.3086	0.943799	0.79805
P78316	NOP14	1.44075	1.22799	0.852325	0.259313
Q99497	PARK7	84.7285	149.271	1.76176	0.148402
P41214	EIF2D	1.01431	1.80452	1.77906	0.182475
O96019	ACTL6A	16.7167	16.5436	0.989641	0.873307
P30038	ALDH4A1	0.353152	0.848644	2.40306	0.325382
P05556	ITGB1	23.5324	21.1064	0.896908	0.434044
Q7L576	CYFIP1	1.90137	1.62053	0.852296	0.150698
P24844	MYL9	6.04254	3.21766	0.532501	0.189069
Q7L2E3	DHX30	3.67996	3.55841	0.966968	0.577197
P23528	CFL1	392.643	495.373	1.26164	0.0735817
P0DP25	CALM3	174.191	143.652	0.82468	0.486143
P60660	MYL6	350.55	330.882	0.943894	0.354127
P06756	ITGAV	1.26633	1.55164	1.2253	0.2533
O76021	RSL1D1	17.8662	19.4593	1.08917	0.551015
Q12797	ASPH	8.53987	8.49975	0.995302	0.962919
Q5JTH9	RRP12	2.92204	2.54555	0.871156	0.393168
P51687	SUOX	0.496587	0.172058	0.346482	0.46967
O60502	OGA	4.23316	5.75732	1.36005	0.131639
Q13586	STIM1	1.19449	1.46953	1.23026	0.43393
P23396	RPS3	171.768	190.687	1.11014	0.529658
Q96FW1	OTUB1	23.0912	23.0649	0.998863	0.993762
Q96Q11	TRNT1	2.88154	2.15785	0.748852	0.164334
O60256	PRPSAP2	7.5706	4.84123	0.639477	0.391483
Q13217	DNAJC3	4.56849	2.31709	0.507191	0.376069
Q14997	PSME4	0.446459	0.36722	0.822517	0.602611
Q9BW19	KIFC1	5.84786	23.0036	3.93368	0.47658
Q96EY7	PTCD3	2.57631	2.57473	0.999384	0.998101
Q9H307	PNN	5.53411	4.49627	0.812464	0.22691
Q16555	DPYSL2	50.9066	51.7152	1.01588	0.960805
Q9UKN8	GTF3C4	1.93116	2.02261	1.04736	0.761273
Q9P0K7	RAI14	2.12271	2.41661	1.13845	0.506712
Q96T88	UHRF1	3.36993	1.95247	0.57938	0.0281373
P17480	UBTF	5.91446	3.74227	0.632733	0.191451
Q9NVI7	ATAD3A	10.9595	12.2967	1.12202	0.0877968
P20839	IMPDH1	6.5916	5.50383	0.834976	0.14815
Q3ZCM7	TUBB8	39.7422	42.9733	1.0813	0.89207
Q86W92	PPFIBP1	2.96831	2.01449	0.678665	0.484336
P12081	HARS1	13.4268	10.9378	0.814623	0.238971
Q7L0Y3	TRMT10C	5.91805	4.46599	0.754638	0.230292
Q9UGU0	TCF20	0.211111	0.152643	0.723049	0.534809
Q05397	PTK2	1.03153	1.00233	0.971686	0.928727
Q9P258	RCC2	15.2608	13.0728	0.856626	0.282761
Q14847	LASP1	55.045	74.3326	1.3504	0.39861
Q15654	TRIP6	17.7826	15.0717	0.847553	0.180021
P07099	EPHX1	7.53784	8.83591	1.17221	0.587389
Q9H788	SH2D4A	3.43398	3.29033	0.958166	0.664946
Q8WXX5	DNAJC9	14.5728	17.2815	1.18588	0.192316
Q10570	CPSF1	1.55597	3.44485	2.21396	0.00999212
O00461	GOLIM4	4.24794	4.75065	1.11834	0.413879
Q5UIP0	RIF1	0.699756	0.965455	1.3797	0.39036
Q9H4L5	OSBPL3	1.59319	1.67372	1.05055	0.859573
O43776	NARS1	16.637	13.7266	0.825063	0.404607
O43847	NRDC	3.78989	3.61548	0.95398	0.76432
Q86U86	PBRM1	0.41655	0.332199	0.797501	0.541182
P61106	RAB14	59.7343	58.1833	0.974035	0.768038
Q9Y697	NFS1	4.03699	4.00273	0.991515	0.941694
P49585	PCYT1A	2.05746	2.67454	1.29992	0.265244
Q15436	SEC23A	6.00798	6.42477	1.06937	0.598834
Q9BY77	POLDIP3	4.01262	3.64093	0.907369	0.617634
O43396	TXNL1	24.2957	19.1891	0.789814	0.0888961
Q6P1N0	CC2D1A	1.74751	2.07362	1.18662	0.158766
P50402	EMD	57.9939	59.5851	1.02744	0.453178
Q96GQ7	DDX27	4.12966	5.29356	1.28184	0.321052
O14776	TCERG1	8.07905	6.64782	0.822847	0.14757
O00170	AIP	12.5364	11.8976	0.949042	0.461124
Q13057	COASY	7.82159	9.48469	1.21263	0.207795
Q9BWD1	ACAT2	30.1108	27.0475	0.898266	0.485849
Q14738	PPP2R5D	4.43897	5.86554	1.32137	0.368636
P46087	NOP2	12.4524	15.6464	1.2565	0.364033
Q9Y696	CLIC4	18.7512	18.8323	1.00433	0.976139
P15374	UCHL3	31.6959	29.314	0.924852	0.437772
P08243	ASNS	34.7041	27.0781	0.780258	0.126852
Q5VW32	BROX	6.99664	13.0199	1.86087	0.151867
P35269	GTF2F1	4.90055	3.63456	0.741662	0.428207
P35237	SERPINB6	8.3633	9.14172	1.09307	0.842722
P55036	PSMD4	22.8965	30.0168	1.31098	0.291298
Q9BUP3	HTATIP2	17.4637	23.991	1.37376	0.123597
P21281	ATP6V1B2	7.43588	8.67089	1.16609	0.18704
P52292	KPNA2	53.5169	41.7309	0.77977	0.179568
P35251	RFC1	0.657397	0.673271	1.02415	0.9483
Q9UJ70	NAGK	4.16698	3.89373	0.934424	0.472635
Q9Y6M1	IGF2BP2	1.81068	0.298527	0.16487	0.415235
Q52LJ0	FAM98B	7.59793	6.48402	0.853393	0.155012
Q14141	SEPTIN6	3.32809	3.55203	1.06729	0.700602
Q15121	PEA15	6.90884	7.58018	1.09717	0.764135
Q01780	EXOSC10	2.88752	2.85299	0.988041	0.911172
Q9BQ39	DDX50	2.21756	2.46593	1.112	0.298239
Q96RN5	MED15	3.90565	2.94709	0.75457	0.412347
O94760	DDAH1	4.69143	2.71345	0.578384	0.323194
P07942	LAMB1	1.33835	1.09306	0.81672	0.40527
Q9H6S3	EPS8L2	7.14215	7.23486	1.01298	0.913617
Q07866	KLC1	6.15986	7.23252	1.17414	0.609188
Q9BT78	COPS4	12.0284	12.7741	1.06199	0.413444
Q86YP4	GATAD2A	5.30441	5.78325	1.09027	0.736022
P34896	SHMT1	3.10341	3.54959	1.14377	0.138841
O95433	AHSA1	38.7854	19.2154	0.495428	0.046773
P10253	GAA	1.44246	0.28859	0.200068	0.357693
Q9HCE1	MOV10	2.05147	2.00773	0.978678	0.917186
Q66K74	MAP1S	1.82167	1.647	0.904115	0.588187
Q02241	KIF23	1.25415	0.879525	0.70129	0.223823
P04818	TYMS	10.8387	8.96106	0.826765	0.240663
O43768	ENSA	34.2114	28.8926	0.844532	0.485786
Q9NVJ2	ARL8B	3.72835	4.24602	1.13885	0.406126
O14578	CIT	0.0608061	0.115572	1.90066	0.041848
Q6PJT7	ZC3H14	6.16195	5.28234	0.857252	0.121691
O60832	DKC1	8.70355	6.90115	0.792913	0.0960871
Q6WCQ1	MPRIP	5.78761	3.37374	0.582925	0.119699
Q92974	ARHGEF2	2.60827	3.00621	1.15257	0.494241
Q9NR09	BIRC6	0.225141	0.429583	1.90806	0.0101308
P49959	MRE11	1.92677	2.50617	1.30071	0.197474
Q9NQG5	RPRD1B	10.6486	12.4983	1.17371	0.240107
Q12996	CSTF3	2.39458	3.17618	1.3264	0.0955199
P13861	PRKAR2A	10.9513	12.3053	1.12363	0.353145
Q71RC2	LARP4	6.68041	5.04627	0.755382	0.159282
O75122	CLASP2	1.16144	1.04802	0.902347	0.871657
Q6NZY4	ZCCHC8	2.76122	3.03849	1.10042	0.540926
O75367	MACROH2A1	47.195	43.5563	0.922899	0.670098
Q16576	RBBP7	86.8305	72.3031	0.832692	0.216097
P68036	UBE2L3	58.5585	42.0457	0.718012	0.265533
O60826	CCDC22	2.15658	2.16267	1.00282	0.986313
Q9H9A6	LRRC40	1.72542	1.71319	0.992915	0.958755
P17655	CAPN2	12.6427	7.55803	0.597816	0.123752
P30533	LRPAP1	7.15474	4.6202	0.645753	0.187563
P10644	PRKAR1A	13.6063	10.643	0.782207	0.586435
Q6ZMI0	PPP1R21	0.0885994	0.174252	1.96674	0.149028
Q15398	DLGAP5	0.603798	0.283136	0.468924	0.115356
P08621	SNRNP70	25.3996	24.714	0.97301	0.885287
Q96G03	PGM2	3.67342	2.8742	0.782432	0.275815
Q3LXA3	TKFC	5.08122	10.6878	2.10339	0.135725
P51398	DAP3	7.6709	4.75797	0.620262	0.100888
Q13620	CUL4B	0.679787	0.607671	0.893915	0.814726
Q9HB07	MYG1	15.7435	15.2486	0.968566	0.805999
Q96CW5	TUBGCP3	2.24701	2.13329	0.949394	0.618016
P35613	BSG	60.4731	52.2057	0.863289	0.47023
Q9UMR2	DDX19B	1.01282	1.66684	1.64574	0.428174
Q9NY61	AATF	4.19089	5.63208	1.34389	0.2443
P26641	EEF1G	157.64	132.444	0.840166	0.137938
Q9H2U2	PPA2	6.68276	6.39111	0.956358	0.876084
P39656	DDOST	14.3331	12.1557	0.84809	0.236614
P31946	YWHAB	47.844	59.6017	1.24575	0.431528
O60749	SNX2	9.13702	7.85601	0.8598	0.241508
Q9NP81	SARS2	2.05103	1.95229	0.951857	0.770934
Q96JM3	CHAMP1	3.28293	3.02733	0.922143	0.67912
P15941	MUC1	17.8238	17.3178	0.97161	0.859442
Q14671	PUM1	3.71158	2.73399	0.736613	0.0395643
Q9HCK8	CHD8	0.13952	0.171441	1.22879	0.566181
O43175	PHGDH	112.79	181.363	1.60797	0.203149
P19525	EIF2AK2	3.25464	3.03972	0.933966	0.586989
Q9Y446	PKP3	5.22179	6.20113	1.18755	0.197549
Q12789	GTF3C1	0.717669	0.569886	0.794079	0.291424
Q9UHB9	SRP68	3.89491	3.84914	0.988251	0.909099
Q02750	MAP2K1	13.1835	14.5729	1.10539	0.597463
Q6UN15	FIP1L1	5.84458	6.81337	1.16576	0.411501
Q9NTK5	OLA1	12.91	12.4948	0.967833	0.70335
P35232	PHB	92.4421	107.38	1.16159	0.209684
O75955	FLOT1	4.01712	6.64221	1.65348	0.258314
P30044	PRDX5	104.086	119.634	1.14938	0.188221
Q9Y6D5	ARFGEF2	0.33014	0.313157	0.948559	0.839142
Q7Z3U7	MON2	0.329007	0.33008	1.00326	0.990808
Q9NZN4	EHD2	8.21212	4.90394	0.597159	0.0830104
Q9NVP1	DDX18	8.05157	8.22724	1.02182	0.856713
Q8N3U4	STAG2	0.989401	1.27441	1.28806	0.149901
Q9Y2L1	DIS3	1.64431	1.41915	0.863069	0.387333
Q9UMZ2	SYNRG	0.197999	0.605322	3.0572	0.220014
Q9UQ80	PA2G4	63.0911	66.5084	1.05417	0.672787
P27694	RPA1	9.64149	8.3635	0.867448	0.675367
P09543	CNP	4.13747	2.98895	0.722412	0.222709
Q9UHR4	BAIAP2L1	4.07405	4.33332	1.06364	0.794382
Q15942	ZYX	49.7488	46.6783	0.938279	0.526917
P08559	PDHA1	7.83776	5.80955	0.741225	0.404631
Q9Y5K5	UCHL5	17.7776	14.9873	0.843043	0.198692
P82979	SARNP	42.5131	49.2596	1.15869	0.275022
Q92973	TNPO1	18.5976	19.5219	1.0497	0.565662
Q9UBQ7	GRHPR	11.2828	11.1149	0.985124	0.795683
P10515	DLAT	8.5901	15.3327	1.78493	0.17178
Q9H832	UBE2Z	10.0403	6.79286	0.676558	0.323404
Q9P015	MRPL15	6.19049	6.69287	1.08115	0.774828
Q14155	ARHGEF7	2.50408	1.55354	0.620405	0.147526
Q15435	PPP1R7	3.55073	4.09647	1.1537	0.109778
Q8TF05	PPP4R1	0.227825	0.224786	0.986658	0.964323
Q6ZSR9	NA	2.01825	2.78178	1.37832	0.460507
P00966	ASS1	305.217	259.961	0.851724	0.479808
Q9GZT3	SLIRP	53.8472	43.8098	0.813596	0.623818
O75663	TIPRL	12.3509	9.73243	0.787991	0.389294
Q96N67	DOCK7	0.157262	0.204164	1.29825	0.551281
Q14498	RBM39	20.7875	31.3139	1.50638	0.186227
Q9P0V9	SEPTIN10	2.91896	3.26342	1.11801	0.23147
P49419	ALDH7A1	10.7031	13.773	1.28682	0.165934
Q96AQ6	PBXIP1	0.531963	0.660532	1.24169	0.61492
Q9NR31	SAR1A	102.806	77.5269	0.75411	0.38956
P42566	EPS15	0.779086	1.12698	1.44655	0.576858
O95292	VAPB	16.4675	14.7013	0.892745	0.440239
Q8N3V7	SYNPO	2.50132	3.46115	1.38373	0.231643
P62826	RAN	176.547	156.917	0.88881	0.477995
Q9NUQ8	ABCF3	3.09228	3.84034	1.24191	0.398423
Q7Z3B4	NUP54	4.1391	5.18387	1.25241	0.316872
Q13547	HDAC1	20.5399	5.56928	0.271145	0.328277
Q9P287	BCCIP	10.5524	9.61544	0.911209	0.862316
O43432	EIF4G3	0.171421	0.206082	1.2022	0.692832
P53597	SUCLG1	17.9478	13.122	0.731123	0.388483
Q99848	EBNA1BP2	24.2553	22.56	0.930105	0.171163
Q8NBS9	TXNDC5	31.3919	26.2979	0.837729	0.571071
Q14694	USP10	6.22663	5.80052	0.931567	0.76534
O75531	BANF1	113.892	106.908	0.938678	0.837659
Q9HDC9	APMAP	9.32703	10.6177	1.13838	0.191438
P51572	BCAP31	18.8007	16.0943	0.856044	0.262732
Q10471	GALNT2	5.88637	5.97212	1.01457	0.870016
Q99623	PHB2	30.146	26.5858	0.881903	0.189424
P51148	RAB5C	22.2621	26.4794	1.18944	0.309663
Q07021	C1QBP	82.9261	74.4298	0.897544	0.674368
O96005	CLPTM1	4.31303	3.89142	0.902247	0.622318
Q92688	ANP32B	88.8439	56.1918	0.632478	0.277977
Q92890	UFD1	12.8141	8.77281	0.684622	0.00591914
O00148	DDX39A	8.11269	6.6774	0.823081	0.614481
Q9UI10	EIF2B4	2.66495	2.98166	1.11884	0.0958523
Q5JSZ5	PRRC2B	0.478174	0.546669	1.14324	0.374666
Q96FV9	THOC1	2.30972	2.27067	0.983096	0.948551
Q969G3	SMARCE1	10.9211	11.5798	1.06032	0.610867
P43034	PAFAH1B1	18.3834	17.7269	0.964287	0.775955
Q96SB3	PPP1R9B	0.818538	0.314866	0.384669	0.461615
P11177	PDHB	25.0776	31.4703	1.25492	0.320901
Q5T0N5	FNBP1L	2.2833	2.49539	1.09289	0.540472
P84085	ARF5	5.24351	3.78504	0.721854	0.540343
Q9NTZ6	RBM12	7.83941	7.10123	0.905838	0.134312
Q92692	NECTIN2	0.715156	0.922424	1.28982	0.672206
O14974	PPP1R12A	3.47281	4.32038	1.24406	0.0542083
Q9BXS5	AP1M1	5.07848	3.17793	0.625764	0.209625
P26006	ITGA3	1.56552	0.881397	0.563008	0.477639
Q96QK1	VPS35	8.07632	7.63984	0.945956	0.76888
P11310	ACADM	11.3724	14.4367	1.26945	0.24138
P36957	DLST	25.1895	29.6627	1.17758	0.459404
Q5SRE5	NUP188	1.81567	1.96842	1.08413	0.697819
Q96PK6	RBM14	42.7801	35.4689	0.829099	0.406788
P82673	MRPS35	4.9506	3.55966	0.719036	0.350659
Q9Y6D6	ARFGEF1	0.0794385	0.118599	1.49297	0.0396523
Q969Z0	TBRG4	2.00413	1.71814	0.857299	0.503919
O00505	KPNA3	3.44042	3.5419	1.0295	0.917646
Q12765	SCRN1	7.07142	5.87041	0.83016	0.242339
O60645	EXOC3	1.13482	0.548536	0.483367	0.508138
Q92783	STAM	3.55221	2.47368	0.696378	0.222369
Q52LW3	ARHGAP29	0.586213	0.132519	0.226059	0.34205
A1L0T0	ILVBL	2.46078	3.42506	1.39186	0.00107714
P28066	PSMA5	95.0262	100.328	1.05579	0.638266
Q8IYB3	SRRM1	2.26904	3.66478	1.61512	0.0503738
O94913	PCF11	0.693788	0.612213	0.882421	0.758923
Q13619	CUL4A	5.34608	4.44639	0.83171	0.140915
P49023	PXN	9.36041	7.01878	0.749837	0.147567
Q92599	SEPTIN8	2.07679	1.70534	0.821144	0.43274
O00264	PGRMC1	28.8741	20.9836	0.726726	0.340104
Q9NYV4	CDK12	0.883404	0.743257	0.841356	0.534098
P30086	PEBP1	189.521	228.723	1.20685	0.397698
Q9NUU7	DDX19A	8.82885	9.8547	1.11619	0.195568
Q9BRP8	PYM1	25.6808	25.2244	0.982228	0.742089
Q9BW27	NUP85	1.88741	2.47456	1.31109	0.281805
P62805	H4-16	556.79	377.182	0.677422	0.323375
Q9P2D3	HEATR5B	0.275593	0.165405	0.600177	0.556591
Q96KA5	CLPTM1L	3.29603	3.74296	1.1356	0.318621
Q14320	FAM50A	13.5682	12.4568	0.918087	0.44459
P04062	GBA	3.20928	3.34862	1.04342	0.603888
P22234	PAICS	31.0816	25.5076	0.820666	0.249261
Q6NYC8	PPP1R18	2.70315	2.04456	0.756359	0.23205
P48637	GSS	9.0807	11.6142	1.279	0.119637
Q9NWH9	SLTM	2.14519	1.26328	0.588892	0.359035
Q86Y56	DNAAF5	1.83748	1.69596	0.922982	0.758706
O43752	STX6	1.78028	2.27798	1.27956	0.0931054
P38117	ETFB	29.6213	30.2563	1.02144	0.85681
P45880	VDAC2	97.3819	83.1316	0.853666	0.344741
P13804	ETFA	20.2298	29.1453	1.44071	0.32668
Q93074	MED12	0.0705494	0.094465	1.33899	0.591877
Q9NS69	TOMM22	32.6477	28.1166	0.861211	0.363458
Q96A33	CCDC47	12.3865	10.8395	0.875109	0.495718
P09110	ACAA1	2.32642	3.96223	1.70314	0.103409
Q1KMD3	HNRNPUL2	4.02027	3.68388	0.916326	0.516377
Q13510	ASAH1	1.98855	0.812334	0.408507	0.265098
Q9ULH7	MRTFB	0.900067	0.721482	0.801587	0.427355
P20618	PSMB1	41.7138	49.6474	1.19019	0.100781
Q96DI7	SNRNP40	17.0326	12.2884	0.721465	0.319048
P24941	CDK2	13.5323	9.7926	0.723648	0.0304457
O15382	BCAT2	2.6801	2.18085	0.81372	0.411933
Q8NI36	WDR36	3.58471	2.81263	0.784619	0.0354128
O00268	TAF4	1.37015	1.06684	0.77863	0.675911
A8CG34	POM121C	0.994004	1.00604	1.01211	0.947746
Q8WX92	NELFB	3.21124	3.64035	1.13363	0.421427
Q96RQ3	MCCC1	0.114693	0.169352	1.47656	0.360422
Q9UPN4	CEP131	0.256479	0.276975	1.07991	0.835412
Q7Z6E9	RBBP6	0.722755	0.548581	0.759013	0.0428984
Q12972	PPP1R8	8.19265	8.10326	0.98909	0.920572
P62263	RPS14	153.929	171.961	1.11714	0.491072
P78406	RAE1	25.0434	15.2793	0.610111	0.0539463
P36551	CPOX	18.8994	3.81334	0.201771	0.37765
Q6DKJ4	NXN	1.94302	2.16228	1.11284	0.654987
Q14134	TRIM29	14.96	11.0808	0.740696	0.0543882
Q8N6T3	ARFGAP1	4.43655	4.09349	0.922674	0.684071
Q99615	DNAJC7	10.8239	9.79264	0.904727	0.260347
Q16836	HADH	21.6344	21.7808	1.00676	0.928584
P47756	CAPZB	25.7086	22.337	0.868852	0.0821094
Q15276	RABEP1	0.606461	0.679652	1.12068	0.753761
O75128	COBL	0.626057	0.724271	1.15688	0.711222
Q96G46	DUS3L	1.88998	1.78924	0.946697	0.780816
Q13501	SQSTM1	29.7243	19.4158	0.653197	0.0409075
Q6P9B6	MEAK7	0.98697	1.04355	1.05733	0.660979
P17812	CTPS1	16.2953	11.9338	0.732346	0.0187818
Q9Y2A7	NCKAP1	1.59646	1.04971	0.657524	0.312726
Q8NCA5	FAM98A	3.31076	2.83418	0.856052	0.420705
P27144	AK4	10.8421	9.17217	0.845974	0.300157
Q96L92	SNX27	1.12113	1.07346	0.957486	0.841405
O75947	ATP5PD	59.7043	61.1528	1.02426	0.926539
P49589	CARS1	9.11136	11.8559	1.30122	0.250975
Q9BZQ8	NIBAN1	2.17004	4.50106	2.07419	0.112203
Q13823	GNL2	2.77779	1.83543	0.66075	0.0880463
Q5BKZ1	ZNF326	6.18702	5.67458	0.917174	0.372111
Q8NBJ7	SUMF2	15.1449	15.5375	1.02592	0.962679
Q07666	KHDRBS1	17.793	24.6905	1.38766	0.315823
Q13043	STK4	1.11102	1.69718	1.52758	0.0795169
P17931	LGALS3	200.045	162.209	0.810862	0.0687153
Q9UPT8	ZC3H4	1.13747	0.680923	0.598631	0.0672408
Q00169	PITPNA	3.80682	4.60277	1.20909	0.274487
Q9UKL0	RCOR1	2.24718	3.18556	1.41758	0.383885
P63244	RACK1	112.847	66.9234	0.593046	0.104468
Q9Y224	RTRAF	14.2974	14.0088	0.979814	0.923144
Q9NX58	LYAR	4.31685	4.0838	0.946015	0.874802
P17612	PRKACA	6.3244	5.60683	0.886539	0.656082
Q6IBS0	TWF2	4.22013	2.84696	0.674614	0.406848
Q14CX7	NAA25	1.70583	1.07042	0.627506	0.0142532
Q01581	HMGCS1	17.8023	16.3273	0.917149	0.62995
O15460	P4HA2	2.32404	3.34135	1.43774	0.248359
P30520	ADSS2	11.2883	9.69069	0.85847	0.198511
Q9H2U1	DHX36	2.07506	2.11743	1.02042	0.890942
Q9BZF1	OSBPL8	2.52993	1.65859	0.655587	0.425289
Q96HY6	DDRGK1	4.14476	4.44196	1.07171	0.549589
Q13162	PRDX4	68.66	57.4009	0.836016	0.29829
O95479	H6PD	0.0522386	0.0484098	0.926706	0.908137
Q9UBE0	SAE1	8.499	8.17584	0.961976	0.706358
Q7Z6B7	SRGAP1	0.592003	0.329836	0.557152	0.0597246
O14828	SCAMP3	29.2549	40.1376	1.37199	0.243415
Q9NQR4	NIT2	22.8056	29.7469	1.30437	0.734444
P18621	RPL17	126.624	102.45	0.809088	0.196523
P36915	GNL1	3.25954	3.08257	0.945707	0.730871
Q92793	CREBBP	0.464317	0.554214	1.19361	0.536076
Q02878	RPL6	31.5132	31.0322	0.984735	0.834046
Q8WU90	ZC3H15	4.83778	4.14565	0.856932	0.517192
Q13526	PIN1	12.1888	9.70772	0.796445	0.405659
Q12955	ANK3	0.0257369	0.0263835	1.02512	0.97892
Q92620	DHX38	0.831292	0.737527	0.887206	0.46335
Q53H12	AGK	2.45566	1.39582	0.568411	0.285175
P19784	CSNK2A2	4.52481	3.29849	0.728977	0.41531
Q07955	SRSF1	86.5896	74.9123	0.865141	0.373179
Q5VZK9	CARMIL1	0.339467	0.549118	1.61759	0.0260995
O43823	AKAP8	1.44281	1.43208	0.992562	0.972962
Q9UJF2	RASAL2	0.106585	0.116786	1.09571	0.851061
P13693	TPT1	145.382	85.7959	0.59014	0.223301
Q9H583	HEATR1	1.1849	0.848091	0.715751	0.506386
P40855	PEX19	2.77461	3.09165	1.11427	0.573834
Q9Y6D9	MAD1L1	1.09535	1.58666	1.44854	0.133555
O43684	BUB3	30.1186	28.6096	0.949899	0.613391
Q9UHY1	NRBP1	3.56455	3.53109	0.990613	0.965181
Q8N8S7	ENAH	5.70775	4.10487	0.719175	0.535438
Q9Y2Q3	GSTK1	18.4053	23.4093	1.27188	0.272032
Q8NBZ7	UXS1	0.303563	0.289621	0.954071	0.792857
Q15334	LLGL1	0.934579	1.19675	1.28053	0.383658
Q9UKX7	NUP50	4.57967	3.988	0.870806	0.47449
P15559	NQO1	71.6918	61.7947	0.86195	0.450986
P53041	PPP5C	3.14261	2.55564	0.813222	0.469885
Q5K651	SAMD9	0.28383	0.690786	2.43381	0.517503
Q05048	CSTF1	5.11503	4.94902	0.967545	0.771524
Q9UN37	VPS4A	3.94101	4.04422	1.02619	0.845004
P62081	RPS7	52.1154	35.4651	0.680511	0.166129
Q15067	ACOX1	1.59813	1.42022	0.888677	0.583003
Q96BP3	PPWD1	1.5006	2.52891	1.68527	0.294791
Q15154	PCM1	1.08304	1.0669	0.985097	0.73066
P0CG38	POTEI	6.75098	7.23755	1.07207	0.886817
Q9UBB4	ATXN10	6.59929	10.9999	1.66683	0.185238
O00273	DFFA	8.25711	9.19813	1.11397	0.2507
P10155	RO60	3.17712	4.09564	1.2891	0.284807
P13798	APEH	4.9321	5.89979	1.1962	0.504709
Q96RT1	ERBIN	0.917425	0.680067	0.741279	0.240903
P33316	DUT	53.9517	59.8863	1.11	0.068625
Q9BVP2	GNL3	6.37222	5.85854	0.919386	0.181221
Q99471	PFDN5	37.9028	56.362	1.48702	0.270136
O94905	ERLIN2	5.37869	6.97614	1.297	0.102351
Q9UKM9	RALY	15.1089	15.7416	1.04188	0.593719
O75832	PSMD10	12.8175	9.80776	0.765184	0.451633
O75976	CPD	0.951323	1.17113	1.23106	0.401516
Q14165	MLEC	3.77439	3.20282	0.848565	0.35957
Q9GZR7	DDX24	6.13391	5.89644	0.961286	0.821873
P42025	ACTR1B	3.34781	2.89689	0.86531	0.549144
Q86VP1	TAX1BP1	0.359478	0.147221	0.409541	0.265917
Q4V328	GRIPAP1	2.58016	4.18256	1.62104	0.136314
Q9BWU0	SLC4A1AP	1.3289	0.868721	0.653715	0.132817
O75439	PMPCB	8.20556	9.84637	1.19996	0.275018
Q8IX01	SUGP2	0.388999	0.43031	1.1062	0.833371
A3KN83	SBNO1	0.651136	0.655185	1.00622	0.977001
Q562R1	ACTBL2	7.94706	6.26289	0.788076	0.267416
P52735	VAV2	1.25303	1.30174	1.03887	0.848473
P30084	ECHS1	19.5073	21.8611	1.12066	0.00780491
P49755	TMED10	47.8804	49.5687	1.03526	0.647319
P30566	ADSL	5.19644	4.33196	0.833641	0.335495
Q8N6H7	ARFGAP2	3.65611	3.24069	0.886378	0.60864
Q14562	DHX8	0.604989	0.847516	1.40088	0.115307
O75489	NDUFS3	15.1341	21.5338	1.42286	0.235803
P54819	AK2	45.43	49.6188	1.0922	0.146997
Q9Y244	POMP	8.17709	4.98218	0.609286	0.429107
P09525	ANXA4	11.8337	13.035	1.10152	0.558711
Q96CM8	ACSF2	0.218797	0.172784	0.789699	0.48632
P18615	NELFE	6.91853	7.5552	1.09202	0.691671
P52594	AGFG1	6.78263	5.46905	0.806331	0.526201
O43681	GET3	9.48201	8.26283	0.871422	0.273485
Q9NWU2	GID8	2.81164	2.62256	0.932752	0.611595
Q01804	OTUD4	0.325164	0.364591	1.12125	0.765913
Q13895	BYSL	6.5644	3.89042	0.592654	0.0829088
Q13769	THOC5	1.2222	1.07833	0.882289	0.448791
Q04721	NOTCH2	1.06178	0.975081	0.918345	0.690869
P26583	HMGB2	52.8219	33.3898	0.632121	0.597771
Q86V81	ALYREF	40.2951	29.7153	0.73744	0.199945
P62491	RAB11A	21.2028	24.1147	1.13734	0.401883
Q9P2N5	RBM27	2.7189	3.55298	1.30677	0.0144633
P11172	UMPS	11.6507	11.2278	0.963699	0.596982
P09601	HMOX1	1.09416	0.681967	0.623279	0.398755
O15381	NVL	1.13208	1.4096	1.24514	0.46358
O95470	SGPL1	1.49894	1.82225	1.21569	0.394146
O43615	TIMM44	6.33923	5.48612	0.865424	0.563507
Q9NQW7	XPNPEP1	6.35605	7.54274	1.1867	0.389713
O14936	CASK	0.402627	0.608396	1.51107	0.0604572
Q9NZI7	UBP1	0.556645	0.422039	0.758184	0.723598
Q9Y2W6	TDRKH	0.46992	0.657534	1.39925	0.25133
P49757	NUMB	1.79061	1.71676	0.958759	0.670282
P41091	EIF2S3	30.0307	21.9633	0.73136	0.178212
Q68EM7	ARHGAP17	2.69553	4.05528	1.50445	0.216984
Q92922	SMARCC1	5.9314	4.78666	0.807004	0.496669
P55957	BID	5.79677	6.58128	1.13534	0.526166
O43148	RNMT	1.73029	1.97224	1.13983	0.345539
P05091	ALDH2	8.51125	13.368	1.57063	0.128212
Q9P2I0	CPSF2	2.74559	0.789506	0.287555	0.185544
Q8NC56	LEMD2	3.52816	2.47845	0.702475	0.14948
O15446	POLR1G	5.70852	5.39837	0.945668	0.4435
O00629	KPNA4	9.65331	8.37538	0.867618	0.606693
Q01628	IFITM3	111.232	150.805	1.35577	0.295322
Q9Y6I3	EPN1	8.11057	9.94243	1.22586	0.331461
Q14914	PTGR1	14.6707	14.47	0.986318	0.894205
P62277	RPS13	125.268	81.2528	0.648631	0.0859808
P21127	CDK11B	3.04036	2.86947	0.943794	0.514208
Q92733	PRCC	7.18764	9.18527	1.27792	0.541288
Q06787	FMR1	0.954967	1.06883	1.11923	0.508538
Q12774	ARHGEF5	0.163059	0.329928	2.02337	0.052011
Q6UWE0	LRSAM1	1.92789	2.31782	1.20226	0.0298315
Q96T23	RSF1	0.527289	0.543561	1.03086	0.847428
Q96EV2	RBM33	1.07975	1.1808	1.09359	0.608256
Q9NZL9	MAT2B	15.185	17.6467	1.16211	0.192426
Q02252	ALDH6A1	4.50492	7.16832	1.59122	0.0323159
P51648	ALDH3A2	6.01263	15.1514	2.51993	0.00606687
Q8NBJ5	COLGALT1	7.18242	11.3042	1.57387	0.0101805
Q92597	NDRG1	67.1543	89.9729	1.33979	0.0153072
Q09161	NCBP1	4.04102	3.24188	0.802243	0.327944
Q6NUQ4	TMEM214	4.19673	4.68701	1.11683	0.491005
Q99567	NUP88	5.72574	6.52967	1.14041	0.486405
O14744	PRMT5	8.11952	6.14624	0.75697	0.0834583
Q15003	NCAPH	7.70561	9.9335	1.28913	0.0424757
P21912	SDHB	15.33	17.715	1.15558	0.277736
Q08426	EHHADH	0.0663396	0.170735	2.57366	0.445425
Q9UNH7	SNX6	5.29639	4.23807	0.80018	0.324024
P04439	HLA-A	33.0998	23.7211	0.716655	0.27999
Q2TAY7	SMU1	3.7793	3.5722	0.9452	0.867684
Q96CW1	AP2M1	6.0222	4.82752	0.801619	0.284719
Q12792	TWF1	11.2606	15.1874	1.34871	0.168733
P35249	RFC4	8.738	10.7928	1.23516	0.481791
Q9BW04	SARG	0.0564256	0.0776207	1.37563	0.568259
Q9Y5L0	TNPO3	0.97958	1.47436	1.50509	0.0962597
Q16222	UAP1	4.38007	3.82024	0.872188	0.249618
Q96JY6	PDLIM2	3.25362	4.69399	1.4427	0.398442
O00499	BIN1	8.57486	6.15013	0.717228	0.0746013
P78417	GSTO1	58.704	61.7945	1.05264	0.622719
Q14137	BOP1	4.29741	3.7377	0.869756	0.182999
Q7Z739	YTHDF3	7.09408	19.9042	2.80575	0.18937
Q8WVB6	CHTF18	0.774489	1.07369	1.38632	0.217481
P18124	RPL7	41.548	37.0602	0.891985	0.387751
Q8WVV9	HNRNPLL	3.29369	2.12444	0.645003	0.28751
Q9C0J8	WDR33	1.25205	1.81239	1.44754	0.156379
Q16762	TST	8.79107	6.29085	0.715595	0.313711
Q96C19	EFHD2	22.9109	21.2728	0.9285	0.58835
O15144	ARPC2	13.9752	10.0721	0.720713	0.184225
Q9UK76	JPT1	158.873	96.8626	0.609686	0.0706443
Q15631	TSN	31.5978	24.126	0.763533	0.262209
Q9BZZ5	API5	11.2897	11.0638	0.979989	0.935051
Q9BRJ6	C7orf50	8.54917	7.35545	0.86037	0.481402
O15160	POLR1C	9.35235	7.92955	0.847867	0.426355
Q5T447	HECTD3	0.503375	0.52954	1.05198	0.915479
Q08257	CRYZ	10.8764	9.73596	0.895143	0.511451
Q9HCU5	PREB	2.40304	2.61696	1.08902	0.538879
P23193	TCEA1	9.89172	10.4544	1.05688	0.70693
Q9Y5S2	CDC42BPB	0.564012	0.525762	0.932182	0.835801
P25440	BRD2	4.81437	4.44133	0.922515	0.785693
P61247	RPS3A	89.7069	74.6221	0.831844	0.435338
O00161	SNAP23	6.149	9.76186	1.58755	0.239904
P18085	ARF4	13.6616	18.6625	1.36606	0.398855
Q9HC38	GLOD4	10.6342	15.8189	1.48754	0.135865
Q9BZK7	TBL1XR1	3.03156	4.42004	1.45801	0.191609
Q9BQS8	FYCO1	0.0884405	0.0774307	0.875512	0.888497
Q8NBJ4	GOLM1	1.38797	0.871149	0.627642	0.253513
Q96T60	PNKP	0.238768	0.836112	3.50178	0.227044
Q99543	DNAJC2	3.12517	3.3977	1.0872	0.393016
Q9BYD6	MRPL1	3.22707	2.72156	0.843354	0.404987
O00203	AP3B1	0.807718	0.888142	1.09957	0.620141
Q86U42	PABPN1	13.0273	10.8479	0.832704	0.625603
Q7L2H7	EIF3M	5.93312	5.69946	0.960618	0.690128
P07737	PFN1	545.141	839.889	1.54068	0.14787
P04179	SOD2	27.9335	35.2924	1.26344	0.0175945
Q15477	SKIV2L	0.532074	0.611707	1.14967	0.411505
Q53T59	HS1BP3	1.72795	2.18765	1.26604	0.383363
P13984	GTF2F2	8.3549	4.15432	0.497232	0.257277
Q2NL82	TSR1	4.89463	4.29959	0.878431	0.143668
Q5SSJ5	HP1BP3	4.52239	3.4859	0.770809	0.482859
O75821	EIF3G	22.5856	19.7142	0.872864	0.280462
Q9H0S4	DDX47	6.45489	7.8759	1.22014	0.306032
Q53GS9	USP39	3.11733	4.02414	1.29089	0.290255
O60825	PFKFB2	1.82553	2.31408	1.26762	0.666104
P28290	ITPRID2	1.24916	0.885467	0.708852	0.572973
Q13492	PICALM	2.2717	4.13418	1.81986	0.186202
P11182	DBT	2.27376	2.37319	1.04373	0.815073
P82094	TMF1	0.478994	0.518862	1.08323	0.85322
Q9Y3D0	CIAO2B	5.61951	4.93267	0.877776	0.623449
P61289	PSME3	36.6776	38.1432	1.03996	0.768899
Q9NR12	PDLIM7	9.70954	5.85228	0.602734	0.0590795
P83916	CBX1	10.2792	8.88593	0.864456	0.786821
Q04323	UBXN1	11.391	8.86488	0.778232	0.46428
Q15785	TOMM34	10.1333	13.152	1.2979	0.224802
Q86VM9	ZC3H18	1.56387	1.41694	0.906049	0.664947
Q9Y2Z4	YARS2	1.52731	1.23537	0.808853	0.0715142
Q9BYJ9	YTHDF1	4.08492	3.03396	0.742721	0.260986
Q09028	RBBP4	45.7529	27.5599	0.602365	0.434607
O94776	MTA2	10.5087	8.79109	0.836557	0.188206
Q9ULT8	HECTD1	0.974248	1.01243	1.03919	0.794897
P10321	HLA-C	13.1763	7.8452	0.595403	0.0448752
P54105	CLNS1A	57.3354	53.0563	0.925367	0.748848
Q9H0H5	RACGAP1	3.07069	2.31693	0.754531	0.116594
Q5T0F9	CC2D1B	0.314755	0.392379	1.24662	0.663487
P23743	DGKA	1.18678	1.55513	1.31038	0.170441
Q9Y6N5	SQOR	3.4495	2.96223	0.858744	0.218186
Q7KZI7	MARK2	0.442848	0.400612	0.904627	0.752657
P07910	HNRNPC	79.8526	129.221	1.61824	0.112922
P99999	CYCS	83.3989	82.6082	0.990519	0.962777
Q96AC1	FERMT2	4.46071	4.09601	0.918242	0.714875
Q9BYT8	NLN	4.2366	3.18337	0.751397	0.314256
P49005	POLD2	9.56188	9.36147	0.979041	0.946035
O75746	SLC25A12	1.05409	1.46437	1.38923	0.416894
O75400	PRPF40A	4.25186	3.82407	0.899388	0.57839
Q5T8P6	RBM26	1.54432	1.94476	1.2593	0.401424
Q9H3P2	NELFA	3.07158	3.77066	1.2276	0.365309
Q86UU1	PHLDB1	0.784782	0.795421	1.01356	0.94006
O14964	HGS	3.61131	3.54593	0.981895	0.853914
O95721	SNAP29	5.82316	4.52765	0.777524	0.328445
O15084	ANKRD28	0.348963	0.161688	0.463338	0.140107
Q92541	RTF1	1.34419	2.09502	1.55857	0.249295
Q8WWY3	PRPF31	3.94669	4.24508	1.07561	0.62008
Q13740	ALCAM	4.9279	4.65117	0.943845	0.869346
Q92576	PHF3	0.0960863	0.0890253	0.926513	0.860849
O15294	OGT	5.09832	3.98564	0.781756	0.439656
P42858	HTT	0.376979	0.45597	1.20954	0.876648
Q99873	PRMT1	6.26632	3.10347	0.495262	0.311647
Q86VI3	IQGAP3	0.238144	0.130821	0.549336	0.0163385
P52565	ARHGDIA	120.038	98.0364	0.816712	0.404583
P19387	POLR2C	6.67938	7.01656	1.05048	0.743465
Q9UHG3	PCYOX1	2.57053	1.93981	0.754637	0.553921
Q04837	SSBP1	120.518	130.109	1.07958	0.0336374
Q6DD88	ATL3	14.807	17.0032	1.14832	0.136508
Q13564	NAE1	1.74742	3.02283	1.72988	0.15168
P30837	ALDH1B1	6.28168	6.31788	1.00576	0.964983
O95155	UBE4B	2.14886	2.66954	1.2423	0.24709
Q9P289	STK26	8.09156	9.00873	1.11335	0.509446
O60287	URB1	0.290372	0.302333	1.04119	0.92201
Q9NZ63	C9orf78	4.77298	4.50359	0.943559	0.598355
P48047	ATP5PO	36.9519	38.0895	1.03079	0.797481
P43897	TSFM	8.34301	6.09701	0.730792	0.210904
P61026	RAB10	22.5083	21.0457	0.93502	0.74473
O43149	ZZEF1	0.0515624	0.604341	11.7206	0.360368
Q9BTW9	TBCD	1.44085	1.61912	1.12373	0.652682
Q8N7H5	PAF1	4.41644	5.58601	1.26482	0.349618
Q8TB72	PUM2	0.64763	0.825643	1.27487	0.128973
O75347	TBCA	106.683	88.2015	0.826763	0.525719
Q9NPQ8	RIC8A	4.50782	5.20535	1.15474	0.532496
Q15008	PSMD6	12.4127	9.12429	0.73508	0.256718
Q9Y2D4	EXOC6B	0.323286	0.50372	1.55812	0.224802
P49721	PSMB2	38.6074	29.1437	0.754873	0.220323
O00468	AGRN	0.208337	0.14437	0.692962	0.213275
Q99569	PKP4	0.217137	0.221698	1.02101	0.931435
Q13151	HNRNPA0	35.684	23.9631	0.671536	0.292655
Q9Y613	FHOD1	0.983961	3.90158	3.96518	0.385007
O00566	MPHOSPH10	3.34214	3.01867	0.903216	0.579346
Q8IWE2	FAM114A1	6.4056	8.34805	1.30324	0.28764
Q13867	BLMH	4.22841	3.6154	0.855025	0.565426
Q8WVQ1	CANT1	1.7246	1.85147	1.07357	0.903116
Q9BW92	TARS2	0.564028	0.89169	1.58093	0.118566
P63220	RPS21	220.039	215.861	0.981013	0.840799
Q9BTU6	PI4K2A	1.23528	2.36888	1.91768	0.0179964
O95602	POLR1A	0.987771	0.568276	0.575312	0.106037
Q9NUP9	LIN7C	8.38389	7.64204	0.911515	0.541892
Q9Y512	SAMM50	2.09985	1.83841	0.875495	0.578357
Q969S3	ZNF622	5.73484	3.72464	0.649476	0.00483737
O75934	BCAS2	23.4535	17.0534	0.727113	0.0997024
P63208	SKP1	34.9607	30.8345	0.881976	0.420812
Q8IZL8	PELP1	2.47351	2.79872	1.13148	0.525523
P24534	EEF1B2	80.01	69.9245	0.873947	0.46362
Q9NRL2	BAZ1A	0.186501	0.0850496	0.456028	0.307952
O14979	HNRNPDL	17.9749	12.611	0.701591	0.147882
Q4G0N4	NADK2	1.19704	2.18432	1.82477	0.16365
O00192	ARVCF	0.034232	0.0131449	0.383996	0.349563
P40925	MDH1	45.8751	40.5247	0.883371	0.389294
Q14161	GIT2	1.01375	0.621683	0.613248	0.0996631
Q9BYD3	MRPL4	5.53798	5.91498	1.06807	0.776297
Q9H0L4	CSTF2T	3.42171	5.21436	1.52391	0.352269
P50213	IDH3A	19.7563	15.7079	0.795083	0.406815
Q9UBF2	COPG2	1.47596	1.79487	1.21607	0.29006
Q9UN81	L1RE1	0.122619	0.146048	1.19107	0.769001
P11387	TOP1	8.39433	7.67623	0.914454	0.459465
Q9NY27	PPP4R2	4.684	3.59867	0.768291	0.194416
Q4KMQ2	ANO6	0.510595	0.338558	0.663065	0.350303
Q969X6	UTP4	2.58049	2.92781	1.13459	0.796137
Q9H2J4	PDCL3	6.34206	4.79026	0.755316	0.273052
P62701	RPS4X	88.9497	95.1905	1.07016	0.633913
O00154	ACOT7	12.1214	8.61736	0.710924	0.460178
P62136	PPP1CA	13.0582	10.8459	0.830577	0.499922
P62834	RAP1A	5.74513	14.2571	2.4816	0.424488
Q96TA2	YME1L1	1.87372	2.81378	1.50171	0.164035
O75592	MYCBP2	0.0349507	0.151859	4.34496	0.282122
Q9H7D0	DOCK5	0.200981	0.338745	1.68546	0.238037
Q9P2W9	STX18	0.488123	0.129112	0.264508	0.29153
P52630	STAT2	0.176897	0.206197	1.16563	0.608555
P40818	USP8	0.890243	1.15964	1.30261	0.349588
Q9Y2K7	KDM2A	3.14234	0.317867	0.101156	0.371705
Q8TF74	WIPF2	1.89555	2.67112	1.40915	0.183898
Q9NZM3	ITSN2	0.843226	0.321657	0.38146	0.507919
O00291	HIP1	0.707971	1.10412	1.55956	0.246149
Q9BYG3	NIFK	9.8856	7.36578	0.745102	0.174642
P20339	RAB5A	5.26077	7.87499	1.49693	0.269693
Q9Y4E8	USP15	1.79131	1.94439	1.08546	0.670563
Q9UPQ9	TNRC6B	0.0690353	0.0785918	1.13843	0.74168
O43252	PAPSS1	3.952	3.65918	0.925904	0.762419
Q96I99	SUCLG2	6.99763	8.04436	1.14958	0.58068
P55010	EIF5	7.34058	7.56115	1.03005	0.848683
O75340	PDCD6	108.712	100.183	0.921545	0.649785
P42285	MTREX	3.31199	2.8819	0.870143	0.194142
Q9HCS7	XAB2	2.09541	1.43321	0.683977	0.0691628
Q9H9P8	L2HGDH	0.508493	0.425711	0.837202	0.752967
Q9UKK9	NUDT5	29.5265	30.5882	1.03596	0.554678
Q8IWZ8	SUGP1	1.43033	1.2693	0.887417	0.664105
Q96KP1	EXOC2	0.381302	0.484672	1.2711	0.275039
Q96CS3	FAF2	7.53463	5.71134	0.758012	0.419112
Q6ZRP7	QSOX2	2.76259	1.29707	0.469513	0.194738
Q9UNF0	PACSIN2	4.87634	3.69182	0.757089	0.397624
Q9GZS3	WDR61	10.2483	13.4671	1.31408	0.0278562
P48556	PSMD8	6.86372	6.25264	0.91097	0.744112
P15586	GNS	3.89268	5.23197	1.34405	0.47862
Q9UHD1	CHORDC1	75.6687	68.4337	0.904385	0.543552
Q6P1M0	SLC27A4	1.43386	1.14665	0.79969	0.0512215
Q8NI27	THOC2	0.559364	0.411855	0.736291	0.529498
Q8N3R9	MPP5	0.0902302	0.266103	2.94916	0.267901
O75436	VPS26A	10.5565	11.9289	1.13	0.562298
Q8WUA2	PPIL4	1.3012	0.708303	0.544344	0.156955
P60228	EIF3E	11.6542	7.89808	0.677705	0.0828265
Q13155	AIMP2	14.266	8.40336	0.589047	0.0589874
O00487	PSMD14	13.4962	10.9106	0.808421	0.24813
Q9UK22	FBXO2	5.10736	1.47914	0.289609	0.437822
Q9BTE7	DCUN1D5	3.07224	4.0672	1.32386	0.631513
Q9NRX4	PHPT1	43.7314	40.5116	0.926372	0.745652
O75175	CNOT3	2.03159	2.14124	1.05397	0.897322
Q15813	TBCE	2.36475	2.84118	1.20147	0.228625
Q9BTT0	ANP32E	49.3474	38.7248	0.784739	0.228241
Q96AY3	FKBP10	8.45726	7.89529	0.933552	0.719822
P51812	RPS6KA3	4.22601	4.67172	1.10547	0.366829
Q14108	SCARB2	4.98624	5.56319	1.11571	0.740057
Q9BXF6	RAB11FIP5	0.457855	0.799786	1.74681	0.0527046
O15357	INPPL1	4.45775	5.53494	1.24164	0.412462
Q0VDF9	HSPA14	2.48413	3.08622	1.24238	0.346201
Q86U44	METTL3	1.54041	1.6609	1.07822	0.457705
Q8IXB1	DNAJC10	0.738387	0.469257	0.635516	0.349908
P43487	RANBP1	77.0146	66.4821	0.863241	0.235699
P40937	RFC5	7.67909	6.35354	0.827383	0.330537
Q9H910	JPT2	61.5629	65.5295	1.06443	0.647541
Q13033	STRN3	0.839555	0.509007	0.606282	0.532521
P53990	IST1	8.88856	9.22984	1.0384	0.94753
O75390	CS	51.4835	51.2334	0.995142	0.983617
Q5TFE4	NT5DC1	3.53855	3.90619	1.1039	0.387287
Q6UX04	CWC27	2.15889	2.09085	0.968481	0.709675
Q8TBA6	GOLGA5	0.31061	0.434321	1.39828	0.270055
P62910	RPL32	55.4451	45.1101	0.813598	0.210413
O76024	WFS1	0.156736	0.288241	1.83902	0.239039
P52789	HK2	3.2364	3.59438	1.11061	0.0361786
Q5VIR6	VPS53	0.6777	0.610938	0.901487	0.559256
Q86U38	NOP9	1.55515	2.09315	1.34595	0.329772
O15213	WDR46	1.57327	1.38165	0.878202	0.0521312
Q5VZE5	NAA35	0.713033	0.673648	0.944763	0.571858
Q9Y5X2	SNX8	1.14997	1.1924	1.0369	0.924014
Q9H6W3	RIOX1	0.923425	1.20304	1.3028	0.283746
Q8IZ83	ALDH16A1	1.48557	0.978611	0.658746	0.0457167
P23588	EIF4B	25.6365	19.4585	0.759017	0.188905
O15269	SPTLC1	4.43514	4.08062	0.920067	0.594819
Q9HCC0	MCCC2	1.09528	1.2708	1.16025	0.401126
P37837	TALDO1	60.7966	65.2186	1.07273	0.569732
Q8IWR0	ZC3H7A	0.278763	0.16297	0.584618	0.338259
P23919	DTYMK	13.2245	11.5989	0.877077	0.413625
Q15648	MED1	0.568799	0.411303	0.723109	0.494603
Q15287	RNPS1	17.7198	13.2283	0.746524	0.156185
O60476	MAN1A2	0.485393	0.613696	1.26433	0.410672
Q9H488	POFUT1	9.6342	8.06971	0.837611	0.198106
Q9NX46	ADPRS	4.93514	5.94039	1.20369	0.324024
Q9H6S0	YTHDC2	0.23309	0.366675	1.57311	0.135934
O43169	CYB5B	134.417	87.3143	0.649577	0.540285
Q9Y5X3	SNX5	3.88376	3.64189	0.937723	0.518428
Q9Y4A5	TRRAP	0.162446	0.105539	0.649686	0.313982
P28070	PSMB4	18.9313	18.7514	0.9905	0.964023
Q07812	BAX	3.82836	8.51452	2.22407	0.0385343
Q9NWS0	PIH1D1	8.00313	6.96856	0.870729	0.606578
Q6UVK1	CSPG4	0.848274	1.17633	1.38674	0.44755
O00165	HAX1	3.04054	2.5229	0.829755	0.163752
Q9UNX4	WDR3	1.5743	0.994431	0.631666	0.244346
O14777	NDC80	0.844164	0.593006	0.702478	0.246975
Q92769	HDAC2	6.24688	3.49536	0.559537	0.0698151
P54278	PMS2	0.204207	0.264609	1.29578	0.680959
Q8N201	INTS1	0.149927	0.316113	2.10844	0.106619
Q5T5Y3	CAMSAP1	0.464362	0.444443	0.957104	0.892461
Q05519	SRSF11	10.1674	12.7646	1.25544	0.148988
P41227	NAA10	21.6483	15.7411	0.727128	0.269242
Q8NCF5	NFATC2IP	2.52402	2.5341	1.004	0.980358
Q99549	MPHOSPH8	0.592154	0.548812	0.926806	0.839961
Q9BUP0	EFHD1	5.33457	4.77408	0.894934	0.703477
P49454	CENPF	0.340133	0.15781	0.463967	0.0168449
Q13546	RIPK1	1.02193	0.404841	0.396152	0.475152
Q99733	NAP1L4	41.2856	32.1231	0.778071	0.158537
Q9ULU4	ZMYND8	0.100798	0.106297	1.05456	0.919501
Q7Z460	CLASP1	1.59626	1.94649	1.2194	0.0524081
P14550	AKR1A1	26.1031	25.7823	0.987709	0.934542
Q9UHD2	TBK1	1.47126	1.57451	1.07018	0.647409
Q15738	NSDHL	4.88857	5.00052	1.0229	0.931325
Q9UBL3	ASH2L	1.7955	1.71814	0.956914	0.770491
Q9NV70	EXOC1	0.912171	0.878466	0.96305	0.96069
Q4G0J3	LARP7	1.47119	2.23476	1.51901	0.0404025
P43155	CRAT	0.882502	1.0497	1.18945	0.615232
Q9UPN7	PPP6R1	1.47456	1.57386	1.06734	0.604309
P52888	THOP1	5.9635	5.0468	0.846282	0.465802
Q53LP3	SOWAHC	2.07394	1.53443	0.739861	0.0524394
Q9NUJ1	ABHD10	3.88212	3.3434	0.861229	0.749498
Q2NKX8	ERCC6L	0.988533	1.0209	1.03274	0.876772
Q6P1J9	CDC73	3.35199	4.20012	1.25302	0.573713
Q5JTZ9	AARS2	1.05726	1.79719	1.69985	0.22217
Q99729	HNRNPAB	36.1827	31.8399	0.879976	0.395304
Q9ULH0	KIDINS220	0.335161	0.398873	1.19009	0.429029
Q13206	DDX10	1.49568	1.14248	0.763855	0.274805
Q93034	CUL5	0.244258	0.214595	0.878561	0.691507
Q6PJG6	BRAT1	1.72481	2.64309	1.53239	0.222308
P82930	MRPS34	9.35846	7.40752	0.791532	0.158145
Q99614	TTC1	8.68581	7.82757	0.90119	0.349867
Q99661	KIF2C	1.21656	0.812843	0.668147	0.062579
P34949	MPI	5.42056	3.9701	0.732416	0.411822
Q9NZ08	ERAP1	0.0942622	0.188513	1.99988	0.119867
Q53FA7	TP53I3	6.1899	5.78736	0.934968	0.820316
Q16644	MAPKAPK3	2.18303	1.64053	0.751492	0.426279
Q9NRW7	VPS45	1.22698	1.6037	1.30703	0.258866
O75427	LRCH4	0.0385598	0.124485	3.22835	0.0809601
P05141	SLC25A5	91.4907	78.075	0.853365	0.198369
Q9Y2H5	PLEKHA6	1.18858	1.06077	0.892475	0.525262
Q8WYA6	CTNNBL1	6.0417	5.59613	0.926251	0.442978
O60739	EIF1B	34.7534	24.5825	0.707342	0.181223
Q9BPX3	NCAPG	2.1336	2.25756	1.0581	0.639745
Q9UPN9	TRIM33	1.01299	1.07455	1.06077	0.835951
Q92625	ANKS1A	0.203062	0.592966	2.92012	0.259766
Q92905	COPS5	4.88578	3.44243	0.704582	0.291212
Q92466	DDB2	4.07982	5.20764	1.27644	0.0893352
Q8NE86	MCU	3.65852	2.81374	0.769092	0.206115
Q14669	TRIP12	0.623973	0.711932	1.14097	0.703626
Q13131	PRKAA1	1.84053	1.84576	1.00284	0.991015
O43809	NUDT21	30.6455	26.3664	0.860367	0.478031
Q96AB3	ISOC2	3.27638	2.18416	0.666637	0.108184
P62820	RAB1A	17.1354	27.4543	1.6022	0.0506272
P19838	NFKB1	1.28358	0.849145	0.661543	0.505149
Q9UI09	NDUFA12	9.97453	9.14553	0.916888	0.579931
P07602	PSAP	6.32456	5.36181	0.847776	0.229418
Q9UNF1	MAGED2	10.8634	13.2273	1.2176	0.279031
Q9UI12	ATP6V1H	1.80318	2.39011	1.3255	0.20559
Q9BZE1	MRPL37	2.3251	1.9944	0.857772	0.652409
Q5SW79	CEP170	1.16546	1.55204	1.3317	0.20438
Q99700	ATXN2	1.44754	1.44888	1.00093	0.993334
P50552	VASP	32.3523	32.5973	1.00757	0.955745
P62140	PPP1CB	20.7005	15.0661	0.727812	0.249795
P19022	CDH2	1.02872	0.747454	0.726588	0.631053
Q9Y3D9	MRPS23	13.3812	10.1436	0.758045	0.134766
P30040	ERP29	38.8848	58.7596	1.51112	0.11077
Q6KB66	KRT80	0.674725	0.901636	1.3363	0.616814
P23368	ME2	1.8604	1.33334	0.716694	0.368372
Q86VN1	VPS36	0.201856	0.334162	1.65545	0.412982
P16278	GLB1	1.70995	2.22885	1.30346	0.352123
P46783	RPS10	106.58	76.9818	0.722292	0.0652805
P11908	PRPS2	9.90157	12.0481	1.21679	0.561186
Q8TD19	NEK9	0.996023	1.03445	1.03858	0.840792
Q9NX63	CHCHD3	11.4327	12.6538	1.10681	0.678421
Q15050	RRS1	4.10648	5.34742	1.30219	0.362536
Q15059	BRD3	1.16691	2.30285	1.97345	0.0179341
Q96P16	RPRD1A	2.58339	2.72528	1.05492	0.733888
O95394	PGM3	2.30032	2.60588	1.13283	0.484159
Q15386	UBE3C	0.613918	0.740283	1.20583	0.680008
Q96KM6	ZNF512B	0.050242	0.0736086	1.46508	0.416197
P30048	PRDX3	67.8534	47.8227	0.704795	0.373944
Q9ULA0	DNPEP	0.958549	0.516008	0.538322	0.386945
Q15599	SLC9A3R2	3.51268	3.42955	0.976334	0.88197
Q2TAL8	QRICH1	3.23143	3.35392	1.0379	0.850254
O95785	WIZ	1.56328	1.17703	0.752922	0.228798
Q9H267	VPS33B	1.22705	1.01532	0.827455	0.270211
Q9BTT6	LRRC1	0.189687	0.163862	0.863857	0.756313
Q9NX40	OCIAD1	6.62319	11.5363	1.7418	0.130728
Q8TCY9	URGCP	0.632841	0.70723	1.11755	0.894634
Q13242	SRSF9	27.5224	20.1225	0.731131	0.374869
O94763	URI1	1.02871	1.42475	1.38498	0.47731
P30154	PPP2R1B	6.17059	4.58968	0.743798	0.258862
Q9UKF6	CPSF3	2.15912	1.43714	0.665614	0.0953691
Q15907	RAB11B	2.21907	2.12519	0.957693	0.902581
O43488	AKR7A2	10.749	14.4477	1.3441	0.196638
Q99747	NAPG	2.49788	2.20405	0.882371	0.530314
P35270	SPR	6.73719	9.46175	1.40441	0.0320501
O15013	ARHGEF10	0.779102	0.786336	1.00928	0.966952
P15880	RPS2	98.5381	86.8462	0.881347	0.096354
Q86XA9	HEATR5A	0.0760202	0.107086	1.40865	0.321886
Q9UN86	G3BP2	12.0915	11.7766	0.973963	0.704884
P05114	HMGN1	4.16346	2.9122	0.699467	0.347922
Q96FX7	TRMT61A	2.18393	1.72966	0.791996	0.591884
Q9HC07	TMEM165	9.93491	8.26118	0.83153	0.170199
Q8NFH3	NUP43	10.1823	13.6891	1.3444	0.0588328
P25788	PSMA3	26.7706	20.6866	0.772736	0.0172383
Q04446	GBE1	4.15932	3.45597	0.830898	0.384628
Q9UHQ9	CYB5R1	2.79006	3.26855	1.1715	0.39897
P29350	PTPN6	0.0855901	0.0625313	0.730591	0.662376
O14579	COPE	14.123	11.7216	0.829966	0.175028
Q14376	GALE	5.91448	5.16238	0.872838	0.561758
Q7L2J0	MEPCE	3.69935	4.05746	1.0968	0.660132
Q9NUQ9	CYRIB	7.69807	6.97969	0.906681	0.606465
P11717	IGF2R	0.786802	0.76519	0.972532	0.836809
P18887	XRCC1	3.29444	2.9472	0.894599	0.394845
Q13185	CBX3	92.6901	71.0868	0.76693	0.195424
P61221	ABCE1	14.9356	9.83264	0.658338	0.0766624
Q9UIQ6	LNPEP	0.343538	0.38475	1.11997	0.363409
P20674	COX5A	60.2171	79.0737	1.31314	0.202349
Q8NFF5	FLAD1	1.2692	1.71837	1.3539	0.10299
A0AV96	RBM47	0.0540766	0.078363	1.44911	0.429553
Q96ME1	FBXL18	0.072993	0.166528	2.28143	0.185913
Q9NRV9	HEBP1	10.3211	10.3261	1.00048	0.998064
Q15836	VAMP3	20.2306	18.6202	0.920395	0.633152
Q9Y606	PUS1	2.45303	3.5781	1.45864	0.105956
Q9Y617	PSAT1	36.8789	39.605	1.07392	0.539047
Q86UK7	ZNF598	2.20558	2.00466	0.908904	0.462898
P57740	NUP107	3.24614	3.09909	0.9547	0.712508
Q9NZN8	CNOT2	2.50402	3.99711	1.59628	0.15435
Q96IJ6	GMPPA	3.17268	3.80823	1.20032	0.383475
Q13347	EIF3I	23.992	22.4389	0.935264	0.434497
O95758	PTBP3	2.71348	3.79718	1.39938	0.17859
Q9HCN8	SDF2L1	9.39637	8.71175	0.92714	0.797798
Q9UBK8	MTRR	3.56238	3.9582	1.11111	0.712265
P36405	ARL3	9.29225	8.79285	0.946256	0.648804
Q8N5A5	ZGPAT	0.357559	0.569044	1.59147	0.47525
Q9P0J7	KCMF1	1.22865	1.96445	1.59887	0.112985
Q9H501	ESF1	1.29821	0.776793	0.598358	0.444488
O60684	KPNA6	10.1905	10.9439	1.07393	0.773998
Q9UID3	VPS51	0.290091	0.50892	1.75435	0.217402
O95453	PARN	2.35543	2.42774	1.0307	0.820103
Q9H0P0	NT5C3A	2.08566	2.02571	0.971259	0.945669
P07339	CTSD	4.73994	7.28011	1.53591	0.222457
O43865	AHCYL1	5.82757	4.35585	0.747456	0.246612
P56545	CTBP2	4.00575	4.07034	1.01613	0.954893
Q9ULC4	MCTS1	6.76712	6.17843	0.913007	0.439121
Q96HN2	AHCYL2	0.735532	1.01278	1.37693	0.302356
Q15819	UBE2V2	31.5411	29.9632	0.949974	0.870903
P23921	RRM1	10.5453	10.2117	0.968366	0.648141
Q00796	SORD	7.13881	6.49565	0.909907	0.587215
P62841	RPS15	155.97	105.23	0.674681	0.21996
Q01085	TIAL1	7.68196	6.67504	0.868923	0.474848
Q9HAV7	GRPEL1	16.3602	13.0069	0.795034	0.363017
Q14687	GSE1	0.376339	0.254611	0.676546	0.160513
P42696	RBM34	2.05682	1.92762	0.937185	0.482398
Q96S52	PIGS	2.97105	2.80259	0.943301	0.702996
Q93050	ATP6V0A1	2.70479	2.16677	0.801084	0.331065
Q86XZ4	SPATS2	2.27049	3.82575	1.68499	0.162092
Q8TBC4	UBA3	3.58053	4.73508	1.32245	0.650307
Q8WTT2	NOC3L	2.3956	2.27773	0.950795	0.857779
P00492	HPRT1	36.9091	44.5542	1.20713	0.281598
P08651	NFIC	4.87694	4.41431	0.90514	0.536778
Q9Y2T2	AP3M1	3.21332	2.69396	0.838373	0.803601
Q9P2B4	CTTNBP2NL	0.502148	0.578276	1.1516	0.466232
Q13243	SRSF5	8.89555	9.99913	1.12406	0.530824
Q7Z4S6	KIF21A	0.920225	1.1128	1.20926	0.444815
Q99805	TM9SF2	3.51749	2.88297	0.819609	0.462741
O95140	MFN2	1.11479	1.01742	0.912657	0.757862
Q13356	PPIL2	0.389917	0.351944	0.902612	0.798443
P62753	RPS6	44.0323	39.227	0.89087	0.473783
Q9BRR6	ADPGK	1.73541	2.10061	1.21044	0.341071
Q6NYC1	JMJD6	6.63553	3.84825	0.579947	0.254432
Q6GQQ9	OTUD7B	0.0974926	0.105457	1.08169	0.896656
Q6XQN6	NAPRT	5.82741	6.56209	1.12607	0.55924
A2RRP1	NBAS	0.0666072	0.070849	1.06368	0.873149
Q9NQX3	GPHN	1.0741	4.7856	4.45545	0.0778326
O75396	SEC22B	20.6938	35.6376	1.72214	0.155778
Q7RTP6	MICAL3	0.0605556	0.0911588	1.50537	0.35174
P61019	RAB2A	23.9102	33.6572	1.40765	0.253405
Q9H0X4	FAM234A	0.866184	0.84038	0.97021	0.861971
O00299	CLIC1	124.391	208.364	1.67507	0.230395
Q32MZ4	LRRFIP1	4.38675	4.24751	0.968257	0.853672
Q06481	APLP2	3.03467	1.75696	0.578962	0.00509276
Q69YN4	VIRMA	0.436947	0.40484	0.926519	0.828601
O94822	LTN1	0.256074	0.190918	0.745558	0.368278
Q9C0I1	MTMR12	0.430653	1.58201	3.67353	0.126339
Q9BTD8	RBM42	1.70648	1.68113	0.985149	0.948963
O00303	EIF3F	58.6626	56.477	0.962744	0.893841
Q9NRZ9	HELLS	1.9844	0.859058	0.432905	0.0961406
Q9NR46	SH3GLB2	7.68082	7.70867	1.00363	0.981475
Q9Y4P3	TBL2	3.94772	3.91645	0.99208	0.969692
Q15022	SUZ12	1.38373	1.10144	0.795994	0.142492
Q7Z4V5	HDGFL2	0.702002	1.1313	1.61153	0.333563
Q9NRG9	AAAS	6.45792	7.96784	1.23381	0.109479
O14672	ADAM10	0.501178	0.452818	0.903508	0.688621
O75131	CPNE3	10.823	8.3987	0.776005	0.378875
P51580	TPMT	2.49868	3.9808	1.59316	0.190076
Q16539	MAPK14	4.40788	2.95501	0.670393	0.262706
Q03154	ACY1	2.19141	2.23944	1.02192	0.957307
Q9Y2H6	FNDC3A	0.459581	0.272346	0.592596	0.302779
Q96T37	RBM15	1.85044	2.50664	1.35462	0.0775402
O95104	SCAF4	0.472054	0.661293	1.40088	0.357299
P62424	RPL7A	67.0511	54.5028	0.812855	0.0358634
Q9Y6E0	STK24	4.54722	2.40166	0.52816	0.0328658
Q8IYI6	EXOC8	0.830675	0.582813	0.701614	0.231476
P31350	RRM2	8.24286	7.8683	0.954559	0.729662
P62917	RPL8	44.5023	45.3939	1.02003	0.862681
Q96IR7	HPDL	5.81332	5.5691	0.957988	0.805319
Q13617	CUL2	2.19383	0.956765	0.436115	0.126798
P38936	CDKN1A	38.0318	72.9827	1.91899	0.00928558
Q9Y5J1	UTP18	4.49975	3.78027	0.840107	0.444558
P11766	ADH5	4.97103	3.64591	0.73343	0.494951
P12955	PEPD	2.85978	2.46167	0.860791	0.505672
Q96JH7	VCPIP1	0.755468	1.19222	1.57812	0.084783
Q5T9A4	ATAD3B	7.78935	6.52052	0.837107	0.114957
P05067	APP	1.57663	1.02965	0.653072	0.161208
P09417	QDPR	6.89676	4.46119	0.646853	0.570354
P35813	PPM1A	0.70876	0.420728	0.593612	0.481452
O14929	HAT1	14.0641	11.4773	0.816071	0.279077
O94992	HEXIM1	6.67866	4.33913	0.6497	0.13063
A0A0B4J2D5	GATD3B	13.4411	11.1841	0.832083	0.723159
Q13404	UBE2V1	26.1242	18.2089	0.697014	0.147478
Q9H1E3	NUCKS1	10.1731	7.91819	0.778347	0.103272
Q9NRL3	STRN4	0.714626	1.00312	1.40371	0.145789
Q15102	PAFAH1B3	33.1586	33.7092	1.0166	0.957984
P63151	PPP2R2A	11.3896	12.9974	1.14116	0.212267
O75880	SCO1	4.56042	3.58661	0.786465	0.352456
Q92882	OSTF1	6.52815	5.68209	0.870398	0.679227
Q9NQ50	MRPL40	5.32151	5.94485	1.11714	0.705195
Q5T3I0	GPATCH4	2.48316	2.20956	0.889818	0.35738
P28074	PSMB5	11.8751	6.40085	0.539015	0.128655
Q99598	TSNAX	10.4327	10.2105	0.978697	0.917679
Q12769	NUP160	2.912	2.58324	0.887101	0.147753
P50502	ST13	28.074	38.9773	1.38838	0.250958
O43747	AP1G1	1.19584	0.663405	0.554761	0.199876
P38159	RBMX	26.9824	22.3713	0.829107	0.379601
Q92665	MRPS31	2.42992	1.4649	0.602861	0.0688583
P07741	APRT	46.9388	40.563	0.864167	0.536514
Q9Y2R9	MRPS7	9.32348	7.61805	0.817082	0.284793
O75569	PRKRA	5.63404	4.05488	0.71971	0.412528
Q8WUD4	CCDC12	6.58998	5.31725	0.806869	0.43234
Q9Y6A5	TACC3	0.7852	0.496768	0.632665	0.202558
A6NDU8	C5orf51	1.02844	1.53648	1.49399	0.237787
Q9Y3C6	PPIL1	16.2385	9.7123	0.598102	0.160711
Q9NW82	WDR70	2.27916	2.37662	1.04276	0.851246
Q96IU4	ABHD14B	28.1282	22.0631	0.784375	0.265538
P29317	EPHA2	1.6221	0.451282	0.278208	0.00817145
Q9BS26	ERP44	9.35219	8.88823	0.95039	0.816184
Q99829	CPNE1	25.0904	22.069	0.879582	0.442523
P30419	NMT1	9.33442	8.87478	0.950758	0.570679
O15372	EIF3H	18.6709	18.0062	0.9644	0.865363
Q8WXA9	SREK1	1.82306	2.0848	1.14357	0.638449
P20073	ANXA7	14.9714	24.0595	1.60703	0.0851308
Q7Z2Z2	EFL1	0.785466	0.823938	1.04898	0.83269
Q13555	CAMK2G	3.6235	3.39399	0.936662	0.6956
Q16775	HAGH	2.42812	2.60655	1.07349	0.735513
Q5TDH0	DDI2	1.87321	2.50337	1.33641	0.307438
P09661	SNRPA1	30.8996	36.6379	1.18571	0.310205
Q4KMP7	TBC1D10B	1.94841	2.07518	1.06506	0.782061
P09382	LGALS1	175.807	146.522	0.833425	0.350862
P46063	RECQL	1.54123	1.39	0.90188	0.547464
Q7L592	NDUFAF7	0.551576	0.596653	1.08172	0.886657
Q00059	TFAM	18.031	14.9997	0.831885	0.436757
P31327	CPS1	103.772	140.855	1.35735	0.190346
Q86W42	THOC6	1.93735	3.35783	1.73321	0.140433
P62244	RPS15A	60.3551	61.4544	1.01821	0.866613
P08754	GNAI3	4.35279	4.47291	1.0276	0.915201
Q9UKS6	PACSIN3	10.3897	9.80606	0.943821	0.479788
P19174	PLCG1	0.950768	0.808157	0.850005	0.275083
O14656	TOR1A	2.01142	2.31506	1.15096	0.692736
Q86TB9	PATL1	2.88788	2.68564	0.929969	0.530163
Q8IZP0	ABI1	11.0526	7.32371	0.662625	0.175952
Q9H9H4	VPS37B	1.01638	1.2382	1.21825	0.743825
Q9NZL4	HSPBP1	2.1485	3.14019	1.46157	0.534989
Q9GZZ1	NAA50	18.4966	10.4735	0.566239	0.0571844
Q8WXE0	CASKIN2	0.32301	6.01231	18.6134	0.359176
Q9Y676	MRPS18B	4.2978	4.73319	1.1013	0.706211
O15498	YKT6	4.62105	3.38405	0.732313	0.331003
Q9H3N1	TMX1	8.38091	8.08236	0.964377	0.884575
P02792	FTL	3.75907	1.14612	0.304895	0.0200018
Q7Z3T8	ZFYVE16	0.339266	0.788675	2.32465	0.225916
Q99590	SCAF11	0.711828	0.514097	0.722222	0.228416
Q06203	PPAT	6.62291	7.2233	1.09065	0.805046
P49770	EIF2B2	6.76021	7.48855	1.10774	0.494654
Q96F86	EDC3	2.1704	1.24127	0.571909	0.186102
Q9Y3Z3	SAMHD1	1.34547	1.30274	0.968242	0.61788
O75937	DNAJC8	11.2515	9.04303	0.803718	0.356581
P08240	SRPRA	7.4245	7.2501	0.97651	0.737527
Q8IWB9	TEX2	0.0229388	0.0372566	1.62417	0.504996
Q16629	SRSF7	40.8459	32.3983	0.793183	0.167752
Q969V6	MRTFA	0.0887383	0.120587	1.3589	0.562943
O00401	WASL	2.93411	2.7338	0.93173	0.811134
Q9BTE3	MCMBP	6.29304	4.27006	0.678537	0.30708
O75844	ZMPSTE24	5.88223	3.55114	0.603707	0.132203
Q9HBR0	SLC38A10	0.125512	0.089466	0.712809	0.590333
Q9UNN5	FAF1	2.91856	3.67986	1.26085	0.173414
Q9Y5B6	PAXBP1	0.397333	0.338686	0.852398	0.313674
Q8TED0	UTP15	0.614074	0.790338	1.28704	0.517496
Q96QR8	PURB	1.77829	0.932088	0.524147	0.0406937
P48960	ADGRE5	4.13297	5.16768	1.25035	0.314955
Q13464	ROCK1	0.332963	0.303268	0.910814	0.812173
Q9UHA4	LAMTOR3	6.27711	6.19087	0.986261	0.969464
Q7Z2T5	TRMT1L	1.20265	1.22257	1.01657	0.958682
Q14019	COTL1	22.063	16.9011	0.766038	0.343768
P55145	MANF	18.3948	20.9877	1.14096	0.233504
Q13505	MTX1	2.11789	2.3838	1.12555	0.310183
P16949	STMN1	94.811	95.687	1.00924	0.933853
Q96JG6	VPS50	0.311719	0.381275	1.22314	0.464279
Q969X5	ERGIC1	15.601	15.2737	0.979017	0.907033
Q9Y305	ACOT9	12.515	11.4493	0.914845	0.278609
Q8TDN6	BRIX1	6.31931	5.72297	0.905633	0.804366
Q9BZJ0	CRNKL1	0.748568	0.595367	0.795341	0.295959
Q9P0J1	PDP1	1.95024	0.161386	0.0827519	0.394143
Q9Y295	DRG1	4.86457	5.81795	1.19598	0.252337
O15347	HMGB3	30.6595	31.773	1.03632	0.691752
Q9UNS2	COPS3	8.47851	8.75835	1.03301	0.875242
Q12768	WASHC5	0.651679	0.428483	0.657506	0.169434
Q96RQ1	ERGIC2	1.37583	1.3087	0.951208	0.906391
O75688	PPM1B	1.163	2.14065	1.84063	0.117734
P33527	ABCC1	0.281759	0.342614	1.21598	0.422738
Q05209	PTPN12	2.11713	2.18232	1.03079	0.894261
Q8TBX8	PIP4K2C	2.34258	1.41877	0.605645	0.432681
Q9Y2S7	POLDIP2	11.1412	5.81349	0.521802	0.305647
Q9H1B7	IRF2BPL	2.37806	1.57373	0.661772	0.614383
Q99653	CHP1	6.91826	6.16854	0.891631	0.694828
Q9BZQ6	EDEM3	0.140301	0.0960924	0.684902	0.0450501
Q04760	GLO1	30.8305	30.6958	0.995633	0.948388
Q15650	TRIP4	1.20876	1.02817	0.8506	0.567735
O15530	PDPK1	0.950286	0.933165	0.981984	0.938079
P51570	GALK1	8.13328	10.3392	1.27122	0.287587
Q96QC0	PPP1R10	1.63991	1.12054	0.683295	0.0524738
Q8N5N7	MRPL50	6.91729	3.90802	0.564964	0.272611
Q9Y580	RBM7	3.91576	2.97155	0.758869	0.288616
Q03518	TAP1	2.90438	2.69952	0.929463	0.74837
Q9GZP4	PITHD1	6.38779	4.41293	0.690839	0.288773
Q9NX08	COMMD8	3.81197	2.80017	0.734572	0.170747
Q9NR19	ACSS2	1.01222	1.9133	1.8902	0.105945
Q70E73	RAPH1	1.03479	1.21162	1.17089	0.557097
Q9Y4R8	TELO2	1.15518	0.76233	0.659925	0.290777
Q9H0W8	SMG9	3.85529	3.3338	0.864734	0.522985
[truncated: 4,204 more rows]

## Sheet: upregulated proteins
Accession	Symbol	AVERAGE_Ctrl group	AVERAGE_CDN group	Foldchange(CDN group/Ctrl group)	P VALUE
Q8NI35	PATJ	0.262772	0.691855	2.63291	0.00148379
P42356	PI4KA	0.05572	0.140805	2.527	0.00607948
P33240	CSTF2	3.94481	16.862	4.27446	0.00373971
Q16822	PCK2	4.24662	7.76392	1.82826	0.0385942
Q6YN16	HSDL2	7.83899	11.8809	1.51562	0.0393216
Q9P1Y5	CAMSAP3	0.120469	0.360129	2.98939	0.0488177
Q10570	CPSF1	1.55597	3.44485	2.21396	0.00999212
O14578	CIT	0.0608061	0.115572	1.90066	0.041848
Q9NR09	BIRC6	0.225141	0.429583	1.90806	0.0101308
Q5VZK9	CARMIL1	0.339467	0.549118	1.61759	0.0260995
Q02252	ALDH6A1	4.50492	7.16832	1.59122	0.0323159
P51648	ALDH3A2	6.01263	15.1514	2.51993	0.00606687
Q8NBJ5	COLGALT1	7.18242	11.3042	1.57387	0.0101805
Q9BTU6	PI4K2A	1.23528	2.36888	1.91768	0.0179964
Q07812	BAX	3.82836	8.51452	2.22407	0.0385343
Q4G0J3	LARP7	1.47119	2.23476	1.51901	0.0404025
Q15059	BRD3	1.16691	2.30285	1.97345	0.0179341
P38936	CDKN1A	38.0318	72.9827	1.91899	0.00928558
Q9Y371	SH3GLB1	2.96199	4.47853	1.512	0.036341
O75787	ATP6AP2	1.87215	14.9877	8.00559	0.0229489
P50748	KNTC1	0.17529	0.338548	1.93135	0.0217633
Q16774	GUK1	2.64229	5.77818	2.18681	0.0406404
O00469	PLOD2	0.697776	1.3081	1.87467	0.0168548
Q8IXM2	BAP18	3.41119	6.27226	1.83873	0.0163743
Q9ULT0	TTC7A	0.0316119	0.0951064	3.00856	0.00199602
Q07954	LRP1	0.195517	0.341276	1.74551	0.0289728
O14641	DVL2	2.29845	3.55688	1.54751	0.00848448
Q96BW5	PTER	0.52708	1.34218	2.54645	0.0117571
Q9BV19	C1orf50	0.892781	1.61299	1.80671	0.00697746
Q96RE7	NACC1	1.40296	2.10817	1.50266	0.049214
Q5JU69	TOR2A	0.327782	2.6126	7.97054	0.00018062
P55789	GFER	0.774357	1.1639	1.50305	0.00824292
Q9BSD7	NTPCR	2.82513	14.1534	5.00982	0.00430964
Q53EL6	PDCD4	13.7885	26.7854	1.9426	0.00567353
O14562	UBFD1	6.61022	12.4962	1.89043	0.00265358
Q14790	CASP8	0.446362	0.776145	1.73883	0.0224011
Q9BXV9	GON7	6.81962	13.9561	2.04647	0.0283262
P54289	CACNA2D1	0.313133	0.613538	1.95936	0.0165777
Q6PCE3	PGM2L1	0.189363	0.376125	1.98626	0.0498721
Q13608	PEX6	0.0443605	0.101387	2.28553	0.0278476
Q92934	BAD	3.37731	5.84722	1.73132	0.0167114
Q96D46	NMD3	2.88443	4.76173	1.65084	0.0455786
P55211	CASP9	1.4389	3.79128	2.63484	0.012105
O43464	HTRA2	1.27112	2.87835	2.26442	0.0418141
O43933	PEX1	0.125564	0.246915	1.96645	0.0381894
P32519	ELF1	0.53788	1.21205	2.25339	0.0328928
Q86UV5	USP48	0.396037	0.781462	1.9732	0.000819147
P14859	POU2F1	3.7364	9.44677	2.52831	0.016008
Q92610	ZNF592	0.035821	0.154596	4.3158	0.0367802
P50336	PPOX	0.89332	1.57856	1.76707	0.0227627
Q8IZ21	PHACTR4	0.5238	1.02533	1.95749	0.0192054
Q5T5U3	ARHGAP21	0.0297527	0.0994771	3.34346	0.0102477
Q9HBL8	NMRAL1	2.23111	3.64545	1.63392	0.0437839
Q9BXB5	OSBPL10	0.583078	1.20952	2.07438	0.0326388
P52758	RIDA	5.01811	14.0836	2.80655	0.0112457
O43678	NDUFA2	8.69987	13.7623	1.58189	0.0450738
P17544	ATF7	1.19187	2.6374	2.21282	0.0222384
O60293	ZFC3H1	0.220681	0.680018	3.08146	0.00721816
P78536	ADAM17	0.162779	0.372697	2.2896	0.0329556
Q9Y3D7	PAM16	7.48553	18.1628	2.42639	0.0472598
Q9UBS0	RPS6KB2	0.181354	0.310503	1.71213	0.0328097
O14647	CHD2	0.0326203	0.0733151	2.24753	0.0128087
P42574	CASP3	0.281565	0.778353	2.76438	0.00202976
Q86U28	ISCA2	0.375906	1.01377	2.69686	0.0314353
Q15628	TRADD	0.598346	1.06135	1.7738	0.0108918
Q8N488	RYBP	0.177076	0.377465	2.13165	0.0131841
P28065	PSMB9	0.504223	1.26282	2.50449	0.0445438
Q5VWZ2	LYPLAL1	0.293816	0.51305	1.74616	0.0400949
Q96DC8	ECHDC3	0.387627	1.04731	2.70185	0.015247
Q9BT73	PSMG3	1.74424	3.42247	1.96216	0.0127736
Q8TAF3	WDR48	0.210335	0.696467	3.31122	0.0368503
Q9H7C9	AAMDC	1.08164	1.96639	1.81797	0.0406964
P78559	MAP1A	0.0522404	0.153166	2.93194	0.0214793
Q92522	H1-10	6.35597	11.3393	1.78404	0.0475675
P02462	COL4A1	0.0435499	0.148857	3.41809	0.000735597
Q9HCU8	POLD4	0.153056	0.402498	2.62973	0.00101948
Q9BWW4	SSBP3	0.481424	1.41308	2.9352	0.0349846
P51688	SGSH	0.170675	0.394684	2.31249	0.0352206
Q14CS0	UBXN2B	0.0757007	0.170246	2.24893	0.00583702
Q8WV41	SNX33	0.0554327	0.148854	2.68531	0.0107761
Q9H2C0	GAN	0.023716	0.0695868	2.93417	0.0410296
Q9NRG1	PRTFDC1	0.387961	1.06638	2.74868	0.0364079
P07992	ERCC1	0.326119	3.16809	9.7145	0.00624678
Q7Z7K6	CENPV	1.65052	3.70354	2.24387	0.00322884
Q9NS87	KIF15	0.461585	0.789087	1.70952	0.00279591
Q13395	TARBP1	0.169925	0.5421	3.19024	0.0468715
Q5T7V8	GORAB	0.28217	0.565213	2.0031	0.0199576
Q12968	NFATC3	0.0447841	0.103542	2.31203	0.0129988
Q92506	HSD17B8	0.467094	1.68287	3.60285	0.047518
Q6P2P2	PRMT9	0.0330951	0.104374	3.15377	0.0282163
Q9NP80	PNPLA8	0.114436	0.238536	2.08446	0.0319974
Q9Y251	HPSE	0.370877	1.24802	3.36506	0.00524808
Q92626	PXDN	0.530922	1.18841	2.2384	0.0129655
Q1MSJ5	CSPP1	0.00831756	0.0304832	3.66492	0.0233088
P16260	SLC25A16	0.111519	0.215472	1.93215	0.0324739
Q8N142	ADSS1	0.0949324	0.476511	5.01948	0.0186625
Q6V0I7	FAT4	0.112909	0.21833	1.93367	0.0190646
Q8N9B5	JMY	0.0169297	0.0369689	2.18367	0.00190385
Q9H1A3	METTL9	0.545268	1.13651	2.08432	0.0290714
Q9H7B4	SMYD3	0.0993906	0.320882	3.2285	0.0356524
Q9BV94	EDEM2	0.310993	1.50097	4.82636	0.00144513
Q9Y2S6	TMA7	0.372455	0.708742	1.90289	0.0353709
Q96NU1	SAMD11	0.113376	0.374357	3.30191	0.0247125
Q96EN8	MOCOS	0.0714453	0.387732	5.42698	0.0419437
P16066	NPR1	0.130627	0.439722	3.36623	0.0229118
Q2M1Z3	ARHGAP31	0.0618493	0.174619	2.8233	0.00744069
Q5U5Q3	MEX3C	0.0677893	0.143285	2.11368	0.00218624
Q6S8J7	POTEA	0.269613	0.490051	1.81761	0.0127618

## Sheet: downregulated proteins
Accession	Symbol	AVERAGE_Ctrl group	AVERAGE_CDN group	Foldchange(CDN group/Ctrl group)	P VALUE
Q9BUF5	TUBB6	132.843	75.653	0.569491	0.037708
Q9UHB6	LIMA1	10.6781	6.84571	0.6411	0.0128904
Q9UQB8	BAIAP2	6.90378	4.05955	0.588019	0.0288444
P40763	STAT3	8.03361	3.78394	0.471013	0.000281228
P06493	CDK1	62.2532	37.7956	0.607127	0.00222093
O75534	CSDE1	10.9011	6.37855	0.585129	0.0069916
P31150	GDI1	7.23931	4.2723	0.590153	0.0497639
P31153	MAT2A	52.7966	35.1191	0.665177	0.0159915
P00390	GSR	19.8442	11.2692	0.567885	0.0231307
Q5GLZ8	HERC4	2.09272	1.11318	0.531929	0.0245072
Q96T88	UHRF1	3.36993	1.95247	0.57938	0.0281373
O95433	AHSA1	38.7854	19.2154	0.495428	0.046773
Q13501	SQSTM1	29.7243	19.4158	0.653197	0.0409075
Q14CX7	NAA25	1.70583	1.07042	0.627506	0.0142532
P10321	HLA-C	13.1763	7.8452	0.595403	0.0448752
Q86VI3	IQGAP3	0.238144	0.130821	0.549336	0.0163385
Q969S3	ZNF622	5.73484	3.72464	0.649476	0.00483737
Q8IZ83	ALDH16A1	1.48557	0.978611	0.658746	0.0457167
P49454	CENPF	0.340133	0.15781	0.463967	0.0168449
Q06481	APLP2	3.03467	1.75696	0.578962	0.00509276
Q9Y6E0	STK24	4.54722	2.40166	0.52816	0.0328658
P29317	EPHA2	1.6221	0.451282	0.278208	0.00817145
P02792	FTL	3.75907	1.14612	0.304895	0.0200018
Q96QR8	PURB	1.77829	0.932088	0.524147	0.0406937
O00762	UBE2C	23.8714	13.9779	0.585549	0.00231444
Q9NZM5	NOP53	2.03445	1.10157	0.541459	0.0445168
P11802	CDK4	14.6224	8.23856	0.563422	0.00196342
Q9BU89	DOHH	4.51255	2.91275	0.645477	0.0278714
Q5T0W9	FAM83B	0.939711	0.541906	0.576673	0.0121873
O75909	CCNK	3.07454	1.89094	0.615033	0.035614
Q9NPG3	UBN1	0.101165	0.038829	0.383821	0.0142604
Q9Y314	NOSIP	8.34317	5.1827	0.62119	0.0478723
Q9UL63	MKLN1	1.07382	0.436815	0.406785	0.00963831
Q08AD1	CAMSAP2	0.581253	0.342271	0.58885	0.0315736
Q96HA1	POM121	0.590379	0.344754	0.583953	0.0403153
Q9NV06	DCAF13	2.07101	1.00814	0.486785	0.0114189
P23458	JAK1	0.22119	0.0465623	0.210508	0.00329126
Q86UA1	PRPF39	3.42836	0.29805	0.0869365	0.0001056
Q9NNX1	TUFT1	0.172698	0.107869	0.624608	0.0188286
Q9H1P3	OSBPL2	0.143721	0.0712709	0.495896	0.0271465
O43665	RGS10	3.38562	2.16805	0.640372	0.0127924
O94804	STK10	0.318252	0.102541	0.3222	0.0199767
P21266	GSTM3	18.0599	10.8272	0.599514	0.0211814
Q13309	SKP2	1.85525	1.11844	0.602852	0.0269772
Q9BVL2	NUP58	6.47145	1.60376	0.247821	0.00329506
Q53EP0	FNDC3B	0.545467	0.196018	0.359357	0.0497884
P28370	SMARCA1	0.14855	0.0393476	0.264879	0.0440228
Q9ULV3	CIZ1	0.705308	0.289369	0.410273	0.0293776
O75815	BCAR3	0.695755	0.325113	0.467281	0.048416
P02794	FTH1	18.1532	5.35736	0.29512	0.0103491
Q9H8M2	BRD9	0.165732	0.0489125	0.295131	0.0327872
Q96EE3	SEH1L	0.730033	0.301492	0.412984	0.0468537
Q00534	CDK6	8.8634	5.56823	0.628227	0.0460932
P62072	TIMM10	5.84982	3.84629	0.657505	0.00894463
Q6PD74	AAGAB	0.944649	0.52455	0.555286	0.0444887
P16455	MGMT	1.47783	0.537471	0.363689	0.044318
Q9NW64	RBM22	4.64092	1.55367	0.334777	0.0256309
Q16763	UBE2S	6.52114	2.94689	0.451898	0.0418152
O95168	NDUFB4	12.2624	7.09711	0.578769	0.0386855
O75818	RPP40	0.520493	0.250479	0.481234	0.0113049
O75683	SURF6	1.14957	0.447767	0.389507	0.0301884
Q9NPD8	UBE2T	15.2936	8.72484	0.570491	0.000244481
P42575	CASP2	1.81353	1.18248	0.652034	0.0304686
Q9BY42	RTF2	3.36594	1.87179	0.556096	0.0363364
Q96P11	NSUN5	3.30721	2.05152	0.620317	0.00880108
P49459	UBE2A	33.016	17.4978	0.529978	0.0477093
O14965	AURKA	0.906392	0.220104	0.242835	0.0138747
P49354	FNTA	2.11202	1.2467	0.590289	0.0235319
Q13685	AAMP	3.4798	0.906238	0.260428	0.013196
O95235	KIF20A	0.643838	0.310405	0.482116	0.0457214
Q5T0D9	TPRG1L	1.27893	0.604691	0.472808	0.0471598
Q13671	RIN1	1.38511	0.639017	0.461346	0.000563405
Q9NYJ1	COA4	7.49883	4.67818	0.623855	0.00851491
O95619	YEATS4	1.06012	0.661503	0.623987	0.038713
Q9UIV1	CNOT7	3.31338	1.75736	0.530383	0.0321353
Q9BZX2	UCK2	12.7782	4.84841	0.379427	0.00254761
Q99081	TCF12	0.17595	0.0685185	0.38942	0.0150671
O43739	CYTH3	0.675624	0.211284	0.312724	0.0225402
O75330	HMMR	0.469876	0.167671	0.35684	0.016061
P22415	USF1	0.80708	0.281258	0.348488	0.0242132
Q96G74	OTUD5	1.70759	0.550204	0.322211	0.00959009
Q15653	NFKBIB	0.456161	0.195413	0.428386	0.0108711
Q15004	PCLAF	3.3846	1.05648	0.312142	0.00314406
P53680	AP2S1	1.23769	0.594779	0.480557	0.0210459
Q5TC82	RC3H1	0.0482641	0.0262328	0.543527	0.036233
O43683	BUB1	0.513565	0.123086	0.239669	0.00808982
Q04724	TLE1	0.17679	0.0856089	0.484239	0.00351371
Q9Y4U1	MMACHC	2.12677	1.10158	0.517957	0.0345677
O00488	ZNF593	3.86349	1.07392	0.277967	0.00633172
Q8N543	OGFOD1	3.1881	1.49942	0.470319	0.0435249
P60981	DSTN	16.1419	10.4633	0.648207	0.0466189
Q9H204	MED28	2.07762	1.35472	0.652056	0.0277368
Q5JVS0	HABP4	0.10515	0.0545541	0.518819	0.0444891
P38935	IGHMBP2	0.095798	0.0285872	0.298411	0.024385
Q9Y605	MRFAP1	9.07831	3.73913	0.411875	0.0346937
Q9Y5N6	ORC6	0.2892	0.136386	0.471599	0.0431505
Q8WUW1	BRK1	1.18731	0.312668	0.263342	0.016085
Q9NVA1	UQCC1	0.420508	0.205423	0.488511	0.00199986
Q96IX5	ATP5MK	10.9364	6.69609	0.612278	0.0262606
Q4G0F5	VPS26B	1.14217	0.69484	0.608352	0.0376533
Q96N21	TEPSIN	0.12261	0.0769824	0.627863	0.026765
Q96EZ8	MCRS1	0.169424	0.102341	0.604052	0.00861381
Q9P0W2	HMG20B	1.28464	0.76958	0.599063	0.023114
Q8NDV7	TNRC6A	0.146549	0.0777906	0.530817	0.0168258
Q9UI95	MAD2L2	0.131192	0.066754	0.508826	0.018193
Q9ULV0	MYO5B	0.0520633	0.027214	0.522709	0.034264
Q9BUN8	DERL1	2.31401	1.20366	0.52016	0.0298989
O95822	MLYCD	0.0578439	0.0264022	0.456439	0.0143124
Q96GJ1	TRMT2B	0.0507703	0.0173731	0.342191	0.0177206
P50548	ERF	0.959599	0.247446	0.257864	0.0380174
Q96BF6	NACC2	0.0716036	0.0213842	0.298647	0.0143248
Q9BT67	NDFIP1	1.46663	0.407016	0.277517	0.0373815
Q9P1Y6	PHRF1	0.149472	0.0725224	0.485192	0.0106071
Q9Y619	SLC25A15	0.199496	0.130074	0.652015	0.0394403
Q96RD7	PANX1	0.206725	0.0974841	0.471564	0.0308463
Q8TBF4	ZCRB1	1.2797	0.214284	0.167448	0.00322706
Q6NXT1	ANKRD54	0.250729	0.140652	0.560972	0.013726
P14854	COX6B1	5.57521	1.73774	0.31169	0.0251284
O95402	MED26	0.0875055	0.0255239	0.291684	0.00621778
Q9NZV1	CRIM1	0.0973589	0.043813	0.450015	0.00080603
O60513	B4GALT4	3.40837	1.4144	0.414978	0.0281579
Q12948	FOXC1	1.82301	0.888724	0.487505	0.0261987
Q15041	ARL6IP1	2.25221	0.525656	0.233395	0.0329516
O94766	B3GAT3	1.27982	0.741732	0.579561	0.0302692
O15417	TNRC18	0.0466185	0.00770338	0.165243	0.0150478
Q86WG5	SBF2	0.0386158	0.0104747	0.271255	0.00442383
Q9UK97	FBXO9	0.0798818	0.0523999	0.655968	0.0221302
O43294	TGFB1I1	1.07045	0.51815	0.484047	0.0417118
Q9HAP2	MLXIP	0.097713	0.0449899	0.460429	0.0459215
Q9GZV5	WWTR1	1.29372	0.524668	0.405551	0.0042628
Q6NUP7	PPP4R4	0.107092	0.0479193	0.44746	0.0437432
Q9BWK5	CYREN	0.883095	0.268483	0.304025	0.037151
P15328	FOLR1	2.94704	1.20813	0.409948	0.0344506
Q9H6X2	ANTXR1	1.06545	0.180294	0.169218	0.0362769
O60907	TBL1X	1.40495	0.736411	0.524153	0.0457131
P43355	MAGEA1	3.52875	1.49334	0.423192	0.0403031
Q6ZW31	SYDE1	0.452695	0.170115	0.375782	0.0425295
Q8N5V2	NGEF	0.114766	0.0485291	0.422854	0.00934639
O75971	SNAPC5	0.549759	0.198507	0.36108	0.0263666
P83881	RPL36A	0.427085	0.26421	0.618636	0.0344734
